# Supplementary material for: Untargeted lipidomic analysis of metabolic dysfunction-associated steatohepatitis in women with morbid obesity
Source: PLoS One. 2025 Mar 4;20(3):e0318557. doi: 10.1371/journal.pone.0318557 (PMC11878907; doi:10.1371/journal.pone.0318557)
Supplement: S1 Table — The raw data obtained from the untargeted lipidomics study of the analyzed serum samples are presented in the tables according to the negative or positive ionization of the process. (XLSX) [file pone.0318557.s001.xlsx]

## Sheet: SOI_Quantification_positive
Qidx	SOIidx	rtmed	start	end	mass	MaxInt	formula	anot	1	10	100	101	102	103	104	105	106	107	108	109	11	110	114	115	116	117	118	119	12	120	121	122	123	124	125	126	127	128	129	13	130	131	132	133	134	135	136	137	138
1	1	61.627	56.3963	80.3918	190.086	110341	[C11H12NO2]+	C11H8O2_[M+NH4]+	131818	92109.7	54720.1	81734.6			126044	63177.2	37900.6	165163	30325.9	180962	275377		64362	45577.8		31312.9	110658	18921.6	4090.19			76108				1192142	201914		31066.3	43231.9		101240			126851	72042.3	63684.5	118790
2	2	579.744	574.622	585.364	190.146	7723696	[C23H40O4]2	C23H38O4_[M+2H]2+	7585722	7912942	6.149e+06	5071499	6.84197e+06	7194498	8085624	6362372	7.24514e+06	9189020	7.96398e+06	8222724	7.94783e+06	5.60789e+06	6466178	5.57792e+06	4.13727e+06	6.33326e+06	4463811	4.4279e+06	5068110	5372828	5162537	5.07736e+06	4918593	4.7585e+06	5789762	7082333	6.2433e+06	8.35304e+06	5.40059e+06	6060398	6.26526e+06	5081185	5635952	6.76721e+06	7732627	7.08315e+06	5324016	7.00836e+06	6800942
3	3	511.571	498.645	523.883	195.138	650582	[C24H38O4]2	C24H36O4_[M+2H]2+	207860	327637	221361	314304	252154	479944	602684	173754	612326	1.53857e+06	933108	355391	342627	735149	115913	248068	202671	126233	118706	501983	111788	229831	242941	311986	165210	300290	231208	383257	431365	205226	407998	397225	224371	116486	157972	384447	109813	422596	336189	236781	1054141
4	4	558.868	548.804	568.317	196.146	3845735	[C24H40O4]2	C24H38O4_[M+2H]2+	3.50813e+06	4.52956e+06	3.91737e+06	3159250	4.02871e+06	3095585	3701894	3.69063e+06	3.27984e+06	5229116	3.47395e+06	5292130	5.2512e+06	2305732	1.79608e+06	3.11989e+06	1.85796e+06	3.91573e+06	2.36308e+06	1.9019e+06	1.69111e+06	2.61564e+06	2.97211e+06	1.4899e+06	1817583	2.29465e+06	2.79952e+06	4.15016e+06	2.82809e+06	4.09016e+06	1.37563e+06	2562393	2.72989e+06	2.07822e+06	2.9989e+06	3191832	1.89527e+06	3277002	2.15182e+06	4.4326e+06	3.36054e+06
5	4	550.791	548.804	568.317	196.146	3845735	[C24H40O4]2	C24H38O4_[M+2H]2+	1.38984e+06	2.27391e+06	1626504	1.46872e+06	1771391	909397	2288366	1682455	1629328	2.48415e+06	2.35747e+06	1.26776e+06	1.94264e+06	775435	903692	1.53706e+06	1.9946e+06	1.36551e+06	1.2205e+06	470260	2.03879e+06	2.0844e+06	1.99578e+06	889175	1404667	2706197	1.96238e+06	1.59388e+06	1.2958e+06	2.01297e+06	1.21375e+06	1.08765e+06	1.9888e+06	746998	814027	3151822	1411675	1.50029e+06	815208	924937	2.01455e+06
6	5	619.128	614.402	625.36	197.154	1.60153e+06	[C24H42O4]2	C24H40O4_[M+2H]2+	2227500	2455475	1.50289e+06	846904	1.78986e+06	1.70852e+06	1602461	1.34388e+06	1.83647e+06	3.52072e+06	2.51019e+06	2.71785e+06	2.60199e+06	967250	1.05228e+06	1.42701e+06	632647	1.61244e+06	633977	551191	887882	1.80686e+06	1.07417e+06	686937	899532	1.01217e+06	982248	1.82891e+06	1.06875e+06	2165444	800393	1.16254e+06	1.33039e+06	735328	1.00439e+06	1.60261e+06	1.29202e+06	2.09217e+06	584595	853118	1.2673e+06
7	6	599.806	596.216	605.568	203.154	1.96174e+06	[C25H42O4]2	C25H40O4_[M+2H]2+	2.07749e+06	2.2499e+06	2.7395e+06	1.81377e+06	2.23158e+06	1.70903e+06	1.96555e+06	2775588	1.37674e+06	3792063	1.6497e+06	3.42608e+06	3.23817e+06	1.014e+06	902504	2.0284e+06	796338	2.5343e+06	1.09842e+06	500597	934804	1.80635e+06	1.34185e+06	497264	952703	1.64852e+06	1.74513e+06	2.59375e+06	1.1378e+06	2.2767e+06	487716	1.48036e+06	1.39551e+06	864641	1.22714e+06	1.64146e+06	664847	1.60904e+06	642018	1.5256e+06	1.76019e+06
8	7	775.839	773.61	781.762	219.203	4304173	[C28H54O3]2	C28H52O3_[M+2H]2+	2.95196e+06	2.21414e+06	2952424	3.39695e+06	2.79535e+06	2.83177e+06	3.18276e+06	3457143	3.04954e+06	3.78161e+06	2.92174e+06	3.62819e+06	3916538	2408134	2431420	2.64007e+06	1.72431e+06	2.48962e+06	2351428	2.04941e+06	2658575	2377124	2.03507e+06	3484786	2.10845e+06	1.91977e+06	3.43745e+06	3.08962e+06	3.20603e+06	3.29764e+06	2.17256e+06	2457074	1.76954e+06	3.11853e+06	3403481	2.47765e+06	2.72352e+06	2.80584e+06	2.38835e+06	3.78832e+06	3970321
9	8	73.169	70.0075	78.8968	219.208	72645.5	[C14H28Na]+	C14H28_[M+Na]+	23356.2	99031.7	112525	13807.3	75931.6	125730	13027.2	5532.76	63336.4	5843.3		125758	17024.5	31030.2	31280.8	10608	9230.58	15261.1	323796	157469	24297.4	67959.2	75749.7	21708.8	75348.1	16281.3	6679.4	74040.5	101884	15816.7	16175.1	50494.1	218950	10521.6	11712.6	282151	105289	121706	9900.58	22460.1	6156.43
10	9	211.888	201.219	223.051	226.217	85072.4	[C14H28NO]+	C14H24O_[M+NH4]+; C14H29NO2_[M+H-H2O]+; C14H27NO_[M+H]+	70199.2	78811	106312	35880.5	73127.4	161502	37336.7	35363	83885.1	20845.6	14870.3	95868.5	34833.6	32604.9	80835.6	26171.4	38733.5	39295.4	151835	219551	44527.2	80039.4	107756	56828.1	93457	32222.1	11141.2	70030.4	61633.8	36732.5	35847.2	52711.4	200013	17353.8	21283.2	128851	102891	81291.4	15499.3	34394.9	13040.8
11	10	48.816	44.8468	56.397	232.154	114191	[C11H22NO4]+	C11H21NO4_[M+H]+; C11H18O4_[M+NH4]+	68426	41467.3	25086.9	64405.8	83696.9	77365.8	72509.9	89225.3	42533.4	92392.3	82532	105872	96608.6	23750.5	39370.5	61309.4	110861	176866	322440	38212	64944.5	93729.9	103862	33925.2	76000.4	79856.5	77256.9	115508	74158.9	72861.7	67634	39601.1	75019.8	34619.9	63211.5	88475.3	58435.6	35342.4	41305.4	95860.9	129839
12	11	89.2502	85.6039	94.3096	232.227	106103	[C13H30NO2]+	C13H26O2_[M+NH4]+	34999.6	150568	345683	18172.9	86731.6	243673	19665.8	12065.9	184132	6852.18		228051	26207.6	48792.6	43269.9	6184.24	10483.8	25398.7	669392	217869	32789.9	96843.1	62543.9	24487.9	181750	17773.7	8615.46	206042	197286	18768.8	19154.1	60653.2	405704	15357.5	8065.58	595554	326884	399645	11062.6	39490.1	16762.9
13	14	369.23	366.609	373.442	256.227	96118	[C15H30NO2]+	C15H26O2_[M+NH4]+	113712			11379.8	15537.9			14111		16513.8			23003.5	13829.2	10628.7	17748.5		17526.8	11202.3	32660.2	18121.1	18240.4		26821.3	12906.9	18547.4	22163.5	28439.1	11337.4	8786.02		8505.05	7472.8	31794.8	19346.4	9838.9	15641.8		15109
14	15	51.3825	48.4322	60.3919	260.186	140582	[C13H26NO4]+	C13H25NO4_[M+H]+; C13H22O4_[M+NH4]+	124040	68629.5	59125.5	61157.5	124535	76128.9	86088.4	86291.6	47790.4	74587.1	81759.7	207320	114822	542518	70348.8	60844.8	70638.2	102819	68100.3	129757	92723.6	49890.6	102330	59354.5	105814	39024.9	111789	76205.4	107383	156995	78108	74438.9	127380	87935.9	82275.9	125962	100221	51990.6	54960.9	92193.7	216249
15	16	142.598	124.697	163.076	260.258	111921	[C15H34NO2]+	C15H30O2_[M+NH4]+	34319.6	42217.2	488944	18670.1	38983.2	168103	15500.8	13625.6	173595	5486.27	5414.53	106666	6486.72	10598.6	21859.3		6691.52	16294.9	633812	145393	36168.4	54756.9	8885.61	114051	102462	15212	6667.81	233900	316767	6773.03	15893.3	28695.8	340595	7742.06	8727.82	490192	625744	742725	9693.91	22507.1	13137.6
16	16	127.04	124.697	163.076	260.258	111921	[C15H34NO2]+	C15H30O2_[M+NH4]+		8605.17	30042.7	3699.38	8820.46	17264.4			15858.2			15803.3		4045.58	3294.6		2745.35		40940	22945.8	4035.09	12626.2	3199.36	5083.73	13991.4			15005.7	27301.1		3296.6	5742.06	36923	2872.58		35823	33394.2	43452.2		3615.02	2931.17
17	19	65.8392	61.1456	75.9306	302.233	92675.8	[C16H32NO4]+	C16H31NO4_[M+H]+; C16H28O4_[M+NH4]+	49079.8	102379	45894.8	73654.9	72933.7	41461.1	94952	42671.3	39460.1	60620.6	28423.8	88141.2	61723.6	168180	23750.9	31923.8	43607.5	18319.1	31095	23483.7	25591.3	80879	337019	48647.2	30402.6	46983.2	41244	29298.7	25444.7	89457.8	22642.5	27898.2	51405.1	18265.3	46613	86500.2	35251.6	36077.4	27739	19641.1	95789.8
18	21	63.8031	55.6932	77.8863	312.217	87882.9	[C17H30NO4]+	C17H29NO4_[M+H]+; C17H31NO5_[M+H-H2O]+; C17H26O4_[M+NH4]+	78356.3	111895	113248	59740.1	88060.4	87583	55824.6	70589.1	97160.3	117709	151495	164604	72143	359711	50274	54307.8	31131.1	39615	40210.5	39022.4	32820.9	44877.1	59344.6	50307.6	34893.8	64506	47251.6	54314.3	61375	62388.2	43532.2	37173.5	33621.7	37339.3	84613.9	68556	100960	108513	22834.5	32599.8	124058
19	22	67.2319	62.6058	72.6673	316.212	73200.1	[C16H30NO5]+	C16H26O5_[M+NH4]+	55174.1	7011.04	104402	63411.7	93016.4	51591.1	92592	37779.3	60888.5	161084	85320	74583	31011.3	17601.7	65903.9	141958	98982.5	27287.8	61800.2	50578.3	7261.66	80465.9	59967.4	33248.9	149816	74397.6	115080	135988	119437	206552	107040	44672.6	88951	86020.5	63955.8	76388.4	133801	69586.3	65629	66559.1	89254.7
20	24	180.642	175.423	185.413	318.3	81101.7	[C18H40NO3]+	C18H36O3_[M+NH4]+; C18H39NO3_[M+H]+	25961	20427.7	169860	9476.18	51834	37632.1	22103.1	17577.5	59353.6	4317.52	6949	41823.4		4911.95	18192.1	7891.2	7592.41	10722.1	191680	42821.2	15694.6	25113.9	7158.44	87916.2	20644.2	15439.6	11697.8	94104.9	162519	13717	24698.1	64776.6	167283	9334.29	30207.3	136505	380924	569028	9572.52	13831.1	8659.65
21	25	215.749	202.102	220.686	325.216	75583.7	[C22H29O2]+	C22H30O3_[M+H-H2O]+; C11H14O_[2M+H]+; C22H28O2_[M+H]+	393967	168308		11228.3	28642.5				167058			520902	265252								176408			8833.82																6316.16
22	26	99.4182	93.6693	106.004	330.264	65135	[C18H36NO4]+	C18H32O4_[M+NH4]+; C18H35NO4_[M+H]+	30274.4	58333.4	38164.3	68436.7	43106.2	27237.2	106956	30559.2	38247.1	52737.1	24141.3	43771.8	47394.9	39058.8	21887	21025.3	45961.1	19953.9	30800.3	22964.9	15323.9	79757.4	54045.2	43393.9	37221.3	49195.1	44114.2	23884.3	19943.3	106974	16336.7	22024.2	65758	15767.2	26537.8	51442.8	21190.4	40117.5	27770.5	22030.5	107321
23	27	50.6237	48.4559	55.6731	335.136	99524.9	[C17H21NO6]+	C17H17O6_[M+NH4]+	23323.4	31257.4	94023.1	26713.4	129200	43407.1	55917.9	64691.4		28794.1		41770.6		97994.1	45839.6	111141	50733.3	34930.8	16901.3	75927.8	84324.1	107526	107152	57429	85414.9	49049.8	229423	106989	110170	153224	64262.7	58150.2	104864	29967.2	31542.7	88499.6	83434.3	32455.7	44294.7	18462.3	88430.1
24	28	93.4573	87.959	103.759	340.248	83339.8	[C19H34NO4]+	C19H35NO5_[M+H-H2O]+; C19H30O4_[M+NH4]+	82507.8	72268	108381	99981.6	82260.6	82805.2	75504.4	115991	63165	83476	106804	157978	64080.5	62623.2	54879.3	42632.8	54884.2	67120.4	54331.1	46537.7	47792.3	48518.1	77210.8	50236.2	40958.4	68164.1	75385.2	67769.4	64302.5	91540.6	41428.1	34289.2	69597	49196.1	59441	130278	92004.2	82490.9	31340.5	36486.1	136171
25	29	208.097	204.056	213.559	341.209	80355.6	[C20H30O3Na]+	C20H30O3_[M+Na]+	497963	1.26153e+06			12010.8			6398.33	85005.5		6085.74	467441	563198								113922													5519.39	7081.14	12980.6			5351.87
26	30	361.504	356.742	366.717	357.3	87070.7	[C21H41O4]+	C21H40O4_[M+H]+	94534.4	39012.5	32123	31659.2	42606.8	55218.7	23747.7	77572.2	47494.9	62383.6	126892	176575	37677.6	47282.6	34669.1	55219	27196.1	17158.6	15499.5	20560.4	29289.8	33491.8	28242.1	22591.6	21569.6	18837.6	47577.6	20176.7	35984.2	38460.2	36587.6	12272.9	71898.1	31527.9	37087.9	56736.6	23536.8	20392.6	34172.8	39783.1	29723.8
27	31	77.6925	70.7481	86.8624	358.259	82782.2	[C19H36NO5]+	C19H35NO5_[M+H]+	106509	58902.6	104207	42192.2	59406.6	59045.1	67775.3	69361.5	84730.9	57580.1	155933	145077	83995.4	49174.4	38787.9	63865.5	23822.1	29720.6	60628.1	66567.8	22627.5	26959.1	63796	58342.4	27118.5	42006.2	35198.2	43933.2	75901.6	81411.2	30871.7	19823.2	49899.2	70036.6	98439.4	50589	101727	88045.3	37221.8	46929.4	80340.6
28	32	96.4129	91.5555	103.14	360.274	77954.6	[C19H38NO5]+	C19H34O5_[M+NH4]+; C19H37NO5_[M+H]+	72712.9	64937.6	88709.7	67741.8	40018.6	62961.4	90367.9	63038.2	80558	48793.9	80099.2	106741	119083	83627.6	29720.6	45063.8	24734.6	39232.4	46606.8	91649.1	25899.4	28925.5	107716	54396.1	42217.3	31241.3	45907	40513.1	83529.2	139907	40740.4	29279.8	68122.9	59065.1	38507.2	54328.8	108798	34485.5	31759.5	59166	128436
29	33	103.89	97.838	109.332	366.264	61533.3	[C21H36NO4]+	C21H37NO5_[M+H-H2O]+; C21H32O4_[M+NH4]+	121662	67270.9	252055	69968.1	66304.1	63352.5	67376.8	52929.6	97466.9	73363.1	128031	157033	41688.4	49691.7	31586.7	62505.6	17194.1	30979.9	25845.7	59057.6	20426.6	18481.7	41464.8	51091.8	23684.5	44679.2	30531.7	31761	62060.9	71507.9	34662.5	21604.8	46252.9	50211.2	54987	36890.6	82083.9	57520.7	26831.1	28827.3	61443.1
30	34	98.3412	93.0477	104.169	384.274	56329.5	[C21H38NO5]+	C21H37NO5_[M+H]+; C21H34O5_[M+NH4]+; C21H39NO6_[M+H-H2O]+	75822.1	69363.4	119392	52687.5	54823.3	49193.5	63676.2	64877.1	52660.3	42302.4	76378.4	120453	74627.6	41893.2	24603.3	43709.6	24047.6	33368.8	33811	60733.8	28463.6	15829.3	56701.1	39598.6	29716.2	36781.7	40397.7	31004.1	65683.9	75757.5	33223.5	16532.7	56319.4	46492.7	49064.2	42068.5	97895.5	48057.2	27530.3	39937.6	58832
31	35	132.095	127.65	136.856	392.28	79640.2	[C23H38NO4]+	C23H37NO4_[M+H]+; C23H34O4_[M+NH4]+; C23H39NO5_[M+H-H2O]+	85824.1	49897.1	185993	168725	56566.6	125224	137518	56881.6	101358	85304.1	66828.5	138772	70914.5	105150	31738.9	39662.1	23138.8	42729.1	44010.1	70204.2	39177	28762.9	40565	49194.9	35502.9	48736.6	43533.8	34442.7	50167.5	70465.8	65911.5	34875.6	36373.6	65440.8	44946.5	57369.9	57768	51062	28416.5	49804.6	153803
32	36	178.027	173.277	183.663	394.295	75766.1	[C23H40NO4]+	C23H41NO5_[M+H-H2O]+; C23H36O4_[M+NH4]+; C23H39NO4_[M+H]+	79829.5	84761.2	130140	80873.3	109591	135580	95334	104224	55167.9	101850	102148	148749	72976.7	77469	62337.4	41272.6	31079.4	62697.3	61750	58114	35517.4	42665.3	63345.8	75786.3	42615.8	38971.7	44876.5	87990.7	70449.7	81865.8	54131.8	34305.6	81192.4	68826.3	48460.8	78926.5	141827	79085.1	30268.5	41972.1	130811
33	37	332.069	329.125	353.939	395.256	89491.5	[C19H40O6P]+	C19H39O6P_[M+H]+	212621	64931.5	41338.1	46476.1	76906.9	63289.9	20477.5	51570.3	76893.4	54091.5	94733.9	86880.1	51058.4	73110.5	83699.9	23258.4	16975.8	28654.9	36991.3	25413.5	37262.1	17534.3	14066.9	20526.8	33497.7	31038.7	82746	41257.4	39013.6	45873.2	46535.5	15654.1	18086.6	51448.5	30686.7	30969.2	43043.5	41596.3	32535.8	181471	37348
34	37	339.781	329.125	353.939	395.256	89491.5	[C19H40O6P]+	C19H39O6P_[M+H]+	212621	26063.3	41338.1	25636.2	76906.9	63289.9	18184.4	51570.3	20365.7	54091.5	94733.9	86880.1	51058.4	73110.5	83699.9	23258.4	15112.9	28654.9	36991.3	25413.5	37262.1	14024.9	15546.8	20779.2	33497.7	31038.7	82746	41257.4	39013.6	45873.2	46535.5	17425.4	18086.6	51448.5	30686.7	30969.2	43043.5	41596.3	32535.8	181471	37348
35	38	291.031	286.985	295.978	401.266	78900.8	[C23H38O4Na]+	C23H38O4_[M+Na]+	196546	22556	29860.6	48190.9	64429.7	72870.6	33169.2	63020.5	43051.5	39424.6	85568	70324.7	43338.5	107046	47139.4	21263.5	15519.6	21497.1	29963.4	56662.5	26327.3	22340.2	19352.3	28085.6	31202.9	32993.3	68695.9	38147.9	45509.8	35427.3	40520.4	18836.5	22219.9	59583.1	30141.2	38423.5	56027.9	38310.8	22772.8	127996	32993.2
36	39	67.3635	56.1247	75.203	401.287	69178.2	[C26H41OS]+	C26H42O2S_[M+H-H2O]+					371364	244511								606778																			4657.32		1.18144e+06
37	40	146.182	140.644	151.999	412.306	76110.3	[C23H42NO5]+	C23H41NO5_[M+H]+; C23H38O5_[M+NH4]+; C23H43NO6_[M+H-H2O]+	83295.5	67213.1	165637	98215.3	84534.5	95291.9	119361	110864	79072.4	68109.7	104686	135810	104890	89310.2	47179.2	44976.2	27956.2	61661.9	59260.6	111576	37348.1	33690	53363.2	86170.4	44419.7	34514.1	54452.1	63635.7	110815	61697.4	59827.8	34847.2	86896.6	90079.2	53123.7	63108.2	170563	53171.2	41038.9	76035.2	116852
38	41	188.657	175.793	200.623	414.321	72337.8	[C23H44NO5]+	C23H40O5_[M+NH4]+; C23H43NO5_[M+H]+	74190.1	52394.6	131825	64193.8	53865.6	64997.1	111035	67579.4	82542.5	62881.8	95589	103682	79358.2	85040.1	38165.7	30977.7	25013.4	45202.6	39240.6	121379	37702.8	29096.8	45479.2	63643	37390.5	25128.6	49096.5	39299.8	77275.8	69413.9	50675.4	31899.1	64612.9	81195.4	40020.4	44834.2	132355	34286.1	37061.6	82592.2	96634.3
39	42	214.652	199.507	229.774	419.316	65712.6	[C26H43O4]+	C26H42O4_[M+H]+; C26H44O5_[M+H-H2O]+	55971.7	68315.9	55657.8	53242.5	60600.1	45301.8	66033.5	65195.2	65735.5	71925.1	70875.4	80751.4	117021	84535.7	30277.9	57944.8	40924.7	43514.1	48191.5	46594.2	59670.8	64853.9	38535	55321.4	48598.8	55140	46635.3	71914	62090	48150.5	50164.6	53444.6	60577	46165.4	46331.4	80534.6	79239.3	71071.6	44072.2	53299.6	56393.3
40	43	68.3383	61.8877	84.9401	430.316	69677.5	[C23H44NO6]+	C23H43NO6_[M+H]+	64822.1	27045.1	164016	46990.9	50038	39057.3	60004.7	40216.4	67469.7	28945.4	63410.8	74640.1	48600	76060.6	15591.1	27072.3	8807.53	44774.1	46273.4	156650	14656.6	19949.2	11409.9	95952.1	27048.6	11746.2	22761.2	21244.1	46690.4	16697.4	35880.4	16170.7	39352.6	37337.8	67540.5	25087.2	73449.4	23075.6	64767.9	34134.9	15559.7
41	44	67.4271	55.6932	72.9696	442.333	72484.8	[C25H45NO4F]+	C25H41FO4_[M+NH4]+					370264	228308								714571																					1.1828e+06
42	45	223.682	217.344	230.315	448.338	179862	[C22H46N3O6]+	C22H42N2O6_[M+NH4]+	131090	242507	190494	154866	208050	138231	165766	177531	231590	261915	256904	213408	294636	233230	104795	142411	161926	133723	128607	112738	188009	209552	122442	168513	137800	183322	176144	183445	128003	159565	152607	163362	185232	135115	112421	223894	195269	194542	112341	127338	150600
43	46	167.639	158.37	187.014	449.326	65139.6	[C27H45O5]+	C27H44O5_[M+H]+; C27H46O6_[M+H-H2O]+	49354.2	63707.5	61168.8	49577.8	68979.7	49894	62703.6	59818.4	65423.3	74655.8	80904.9	77419.4	98112.7	63836.3	32161.9	40854.4	48735.7	41580.5	40392.7	41548.7	47906.2	69318.2	42967.8	54158	37888.1	51068	56857	47326.2	39723.1	47651.3	41606.3	49245.1	68024.1	45368.6	34331.3	62791.8	67524.1	61357.3	36730.9	41481.1	46085.9
44	47	75.5903	71.4891	87.8884	450.322	55484.4	[C22H47N2O5P]+	C22H48N2O6P_[M+H-H2O]+	18453.8	4596.17	17390.8	8871.52	10795.9	27948.9	38274.8	23927.8	24826.7	9231.49	39590.4	11175.8	101123	12818.4	20838.5	10328.3	6110.97	58780.8	4996.34		8151.75	27009	104784		4862.85	6554.05	8566.23	15603.5	119502	29836.7	7379.97	25691.7	5412.44	8096.2	5778.11	32476.9	21517.7	9792.96	7103.96	6754.37	8383.88
45	47	84.6061	71.4891	87.8884	450.322	55484.4	[C22H47N2O5P]+	C22H48N2O6P_[M+H-H2O]+	6890.04	11803.9	9673.71		6350.23	4198.89	45270.4	12717.3	7752.92		12077.8		58089.1		13094.1		5946.69	38375.7				15091.3	10880.1			4758.11		3330.39	148614	18029.8	9082.34	20861.5	3783.13	4647.62		8297.38
46	48	75.5903	71.4891	87.8884	450.321	55484.4	[C26H44NO5]+	C26H40O5_[M+NH4]+; C26H43NO5_[M+H]+	18453.8	4596.17	17390.8	8871.52	10795.9	27948.9	38274.8	23927.8	24826.7	9231.49	39590.4	11175.8	101123	12818.4	20838.5	10328.3	6110.97	58780.8	4996.34		8151.75	27009	104784		4862.85	6554.05	8566.23	15603.5	119502	29836.7	7379.97	25691.7	5412.44	8096.2	5778.11	32476.9	21517.7	9792.96	7103.96	6754.37	8383.88
47	48	84.6061	71.4891	87.8884	450.321	55484.4	[C26H44NO5]+	C26H40O5_[M+NH4]+; C26H43NO5_[M+H]+	6890.04	11803.9	9673.71		6350.23	4198.89	45270.4	12717.3	7752.92		12077.8		58089.1		13094.1		5946.69	38375.7				15091.3	10880.1			4758.11		3330.39	148614	18029.8	9082.34	20861.5	3783.13	4647.62		8297.38
48	49	294.126	280.593	307.485	451.303	73487.6	[C24H44O6Na]+	C24H44O6_[M+Na]+	138369	58019.6	86691.7	181080	52090.2	42886.1	97002.5	42684.4	44513.2	102588	48060.9	84753	47926.4	41489.3	44664.1	30578.3	9393.01	43948.5	24914.3	103133	47389.6	15561.6	18436.4	52136.3	18867.6	13633.9	22138.5	74067.5	55551.3	31649.5	33290.4	72652.4	20681.1	47293.3	64636.8	53318.9	46248.1	182434	47606.4	39504.6	65608.5
49	50	351.082	344.31	357.37	461.395	72431.7	[C25H53N2O5]+	C25H49NO5_[M+NH4]+														21890.9	5996.25																							23249.5
50	51	221.212	215.599	229.173	470.35	327515	[C57H96O10]2	C57H94O10_[M+2H]2+	238402	440350	294268	296941	326661	269721	304567	323865	380763	439354	376075	344038	473349	403757	151119	235756	251204	201692	185413	197800	261532	417211	221122	305478	254773	329088	307992	284329	267712	260167	256832	262390	321963	230734	187554	387607	399321	311752	196726	235309	229849
51	52	231.204	225.27	238.699	477.357	209202	[C29H49O5]+	C29H48O5_[M+H]+	168247	344832	177904	174789	216215	166757	213915	217266	235603	259650	217273	258772	331447	261053	136262	160660	156395	126468	141399	161689	168131	253488	155306	179751	169220	215971	179718	207604	174425	169031	194120	184275	261258	209660	147104	315107	261133	197911	175410	149099	165747
52	54	206.384	198.865	217.079	486.358	77090.4	[C30H48NO4]+	C30H44O4_[M+NH4]+	43257.8	73906.1	61381.8	48765.1	64257.3	43991.4	55207	59380	58947	82115.9	77606.2	84545.6	81940.9	83615.2	32057.9	38837.7	45941.5	45821.2	41971.4	35020.7	50091.5	80194.7	45761.3	62235.1	50561.4	53108.9	45700.4	52744.2	48942.2	54179.7	49697.9	45436.2	79175.9	42018.7	34165.1	60281.7	73425.7	48868.9	40229.3	46480.9	44227.2
53	55	404.409	400.326	408.593	489.426	67509	[C27H57N2O5]+	C27H53NO5_[M+NH4]+
54	56	404.627	400.025	408.393	494.348	72174.3	[C24H51N2O6P]+	C24H50N2O6P_[M+H]+	120476	21900.1	21232.8	19621	100475	40699.8	78617.9	64465.6	16288.9	20829.5	29368		18240		27021	10675		6978.41					8539.55	10678.7	311542		7091.31	81124.2	45204.2	7552.59	34060.3			23199.9	32091.4		47909			11383.7
55	57	203.847	193.583	216.984	507.368	426860	[C30H51O6]+	C30H50O6_[M+H]+	255963	559719	468545	425777	480300	340387	399437	472582	516210	563100	545941	547702	642475	517583	210765	318865	325930	254878	257440	282392	373016	592444	326014	366081	324976	403553	382456	372975	327614	370239	310679	382051	479883	333841	276838	515524	474418	453502	309521	294252	347362
56	58	203.847	193.583	216.984	507.37	426860	[C57H106O12S]2	C57H104O12S_[M+2H]2+	255963	559719	468545	425777	480300	340387	399437	472582	516210	563100	545941	547702	642475	517583	210765	318865	325930	254878	257440	282392	373016	592444	326014	366081	324976	403553	382456	372975	327614	370239	310679	382051	479883	333841	276838	515524	474418	453502	309521	294252	347362
57	59	226.46	220.587	234.019	521.385	750525	[C59H110O12S]2	C59H108O12S_[M+2H]2+	521830	1.0006e+06	768965	678472	1.01421e+06	536904	758967	690555	833482	1007036	871915	992147	1.18925e+06	892964	382511	559535	429430	447231	432617	591949	640010	946426	479266	678652	615516	746700	634338	680042	573179	660776	579520	700200	900852	534872	468694	946766	924730	749181	548368	511500	558842
58	60	101.598	89.1293	125.078	523.363	73363.5	[C30H51O7]+	C30H50O7_[M+H]+	33763.7	63472.6	51532.9	47959.2	55578.1	40637.6	43576.5	56204.1	58666	65900.5	52942.6	60573.3	70386.2	82175.1	35939.7	37112.1	44177.5	36129.3	32689.1	41232.9	43654.7	38860.4	31678.1	34071.1	30069	34121.8	42722.4	45547	35362.1	57913.5	32687.5	30677.4	47576	36662.2	27557.4	55955.5	55020.9	71894	35396.2	38349.5	49942.5
59	61	201.395	188.379	218.522	529.383	491844	[C40H49]+	C40H48_[M+H]+	303155	632729	511205	446257	577392	385090	443319	547689	637920	701996	634428	620041	769235	598683	271538	381297	376544	315441	285629	368309	470279	723914	390343	470382	395245	484297	454159	429414	403710	449154	395734	433541	562961	382801	310498	657376	618054	535626	345123	374319	388499
60	62	127.384	122.117	142.518	536.335	58620.1	[C26H51NO8P]+	C26H47O8P_[M+NH4]+; C26H50NO8P_[M+H]+; C26H52NO9P_[M+H-H2O]+	124421	674132	13076.3	5478.79	18972.2	9110.38	4787.86	6240.08	31190.3	9018.77	30467.8	53920.7	429346	16699.9	8969.56	12825.6	11936.6		5923.06		425642	19934.7	19521.7	5835.37	3241.08	9943.33	19229.6	8575.34	6250.93	16494.9	14503	2872.78	11593.2	3728.64	5575.5	21395.6	17189.8	10864.6	5355.24		5123.16
61	63	101.322	88.9389	115.339	545.378	69499.8	[C40H49O]+	C40H50O2_[M+H-H2O]+	48791.4	56677.4	49275.9	47340.6	53121.4	39441.5	47756.5	60434	58800.9	73876.2	58103.2	59268.3	77705	121960	27927.2	43525.9	44008.8	33221.3	31449	39297.7	48899.2	53886.9	37300.3	33465.9	28308.5	36059.6	33588.4	39480.7	37347.3	46319.7	41169.5	39517.1	42841.9	35007.1	30677.7	53751.3	48754	60332.8	45935.1	41718.4	44432.1
62	64	67.7184	60.7627	87.1953	547.387	64557.8	[C28H56N2O6P]+	C28H52NO6P_[M+NH4]+	49298.6	40787.2	40651	52314.2	57888.1	57290.7	41478.7	45245.8	52917.4	55983.3	42244	60878.5	66703.8	124516	24987.5	41262.8	32107.3	31514.1	28741	37111.4	45064	47806.2	31673.1	31308.4	24422	30149.1	36183.1	35024.8	36148.6	40634.3	31447.9	34924.3	34432.9	39117.2	34233.3	49933.6	49993.6	64643.9	46387	44278.2	45270.8
63	65	198.919	184.784	216.477	551.394	495641	[C32H55O7]+	C32H54O7_[M+H]+	305844	640194	480446	451437	567673	409371	458632	517000	598552	707870	608709	644207	805320	588639	275426	413356	351370	336980	300522	384362	424621	694420	383934	478315	374432	500727	468771	430660	401837	473970	406517	412303	584402	401765	332397	656445	642811	533118	353938	367180	444016
64	66	400.237	396.351	405.908	565.404	841779	[C40H53O2]+	C20H26O_[2M+H]+; C40H54O3_[M+H-H2O]+; C40H52O2_[M+H]+	799850	529208	1.39617e+06	421085	806589	256577	1.53188e+06	1.19195e+06	647496	1.12256e+06	882225	663771	313901	371965	286478	519742	862992	549014	205133	380270	155048	478218	836220	357183	286731	656649	1.15715e+06	347556	1.11235e+06	1739189	766973	398148	591774	218000	624081	1.22026e+06	609947	455832	362302	533050	572285
65	67	210.849	200.109	224.132	580.415	1017401	[C40H54NO2]+	C40H50O2_[M+NH4]+	690775	1.46034e+06	1.15604e+06	927822	1.35816e+06	891497	971051	1149538	1.28604e+06	1.44845e+06	1.31317e+06	1.31361e+06	1.73674e+06	1.282e+06	593322	886529	765428	720137	665709	784411	1.0201e+06	1.45983e+06	892948	1.0624e+06	852151	1.03032e+06	941267	914814	969153	978833	850051	913515	1.31355e+06	843144	724255	1.40776e+06	1.37726e+06	1125020	756227	827120	844537
66	68	77.0162	54.9676	107.97	584.26	64938	[C26H44NO10PNa]+	C26H44NO10P_[M+Na]+	18350.9	48556	34664.5	74501.9	63813.8	49487.3	84093.4	83801.7	61839.3	52269.4	44441.5	42367.7	34982.9	78560.2	55083.1	58232.8	26191.3	93563.5	44466.7	34296	70339	42943.1	22957.2	41784.2	22405.7	35433	65757.6	64860.5	43337.6	73590.9	91118.1	32815.8	73691.6	46184.3	36116.7	68669.1	63675.1	35149.3	55558	35157.7	66368.3
67	69	115.646	103.507	142.159	596.41	72493.2	[C40H54NO3]+	C40H50O3_[M+NH4]+	43629.7	65099.4	58053.8	61031.7	65338.1	48750.6	47648.4	69491.9	69787.3	72594.9	70591.8	69375.6	75120.2	102238	34688.2	57076.5	52347	36581	44813.7	41742.4	66041.5	49268	39019.3	38377.7	27927.8	42769	36200	41302.8	55839.1	45325.7	41860.3	38269.8	47822.4	39729.6	27756.8	73729.8	67864.2	72360.3	47241.7	86215.5	44880.4
68	70	626.76	621.968	632.904	601.519	7.74224e+06	[C39H69O4]+	C39H70O5_[M+H-H2O]+	16213303	7116764	6127056	8593519	13738052	4993541	4.14771e+06	9268765	6681952	11370246	11373668	11417106	6.97725e+06	5253608	4.3983e+06	2.22895e+06	2.1355e+06	2.97619e+06	2866683	1.63124e+06	5568599	2.66091e+06	1.29064e+06	3.61364e+06	1856747	4362634	6176305	8.10327e+06	6308878	3.96592e+06	3.12792e+06	1.68863e+06	1.67381e+06	3.53154e+06	5990552	5448911	7348384	5.23694e+06	2.53825e+06	13446953	6.79662e+06
69	71	663.922	655.79	671.057	602.587	1.16535e+06	[C40H76NO2]+	C40H77NO3_[M+H-H2O]+; C40H72O2_[M+NH4]+	740709	1.58527e+06	1142026	1376308	1.45341e+06	706455	1.75689e+06	1.53387e+06	953333	2.70423e+06	1.77748e+06	1.16501e+06	923133	508287	569390	887253	428705	460597	527814	589518	1.10661e+06	940195	834580	603404	687627	1.13669e+06	1992844	803629	647839	1.17267e+06	555128	539343	1.16686e+06	410098	506348	1.24336e+06	642107	669646	613832	534804	893102
70	72	655.715	651.511	661.791	603.535	6.94095e+06	[C39H71O4]+	C39H70O4_[M+H]+; C39H72O5_[M+H-H2O]+	12572788	8401324	4779631	5992953	7136330	3.14038e+06	2.56775e+06	4786399	8.15e+06	7.73786e+06	7.39487e+06	10702866	8620583	4841807	3.85645e+06	1.48552e+06	1.32074e+06	3.55026e+06	1.48391e+06	1.52201e+06	2.44968e+06	1.91081e+06	995307	3.35089e+06	1.47571e+06	1606204	3242453	5.79811e+06	4.25382e+06	3.50336e+06	1.85917e+06	2.40397e+06	1.27403e+06	4.26099e+06	5591550	2.04584e+06	2.77299e+06	2.81583e+06	2.20127e+06	19246674	4.91915e+06
71	73	693.932	689.33	699.995	604.603	6499141	[C40H78NO2]+	C40H74O2_[M+NH4]+; C40H79NO3_[M+H-H2O]+	3.9273e+06	7.94341e+06	8.10515e+06	6388861	8496887	6.6903e+06	10222490	8665733	8991616	21449482	11412776	8072339	9087828	4260152	4683376	6.10198e+06	3.03751e+06	4.66025e+06	3.32063e+06	3.81667e+06	4.69724e+06	8525875	5928821	3.21614e+06	4.06674e+06	5.85935e+06	9051367	5732024	4.74432e+06	8797786	3295839	3.53306e+06	6.15521e+06	3220726	3543448	9591885	4601483	5781166	4382486	4.04579e+06	7.6363e+06
72	74	689.117	686.461	693.459	606.618	907272	[C40H80NO2]+	C40H76O2_[M+NH4]+; C40H81NO3_[M+H-H2O]+; C40H79NO2_[M+H]+	1.69848e+06	564975	511261	657200	772859	773549	658198	1.37409e+06	480428	1.73542e+06	813768	1.38539e+06	1.89272e+06	636003	581548	278337	261099	484071	369792	159276	438517	356383	230541	213941	251227	389853	828637	978582	448509	561135	332498	516588	425223	405092	390128	861756	305930	384502	190592	665085	1.24746e+06
73	75	716.041	711.607	721.919	607.566	12947914	[C39H75O4]+	C39H76O5_[M+H-H2O]+	320758	218155	422447	494996	365545	494038	435816	533670	380981	537422	395997	296818	263996	434255	459868	447186	388473	452087	415235	406169	298143	532042	367962	462623	447038	425738	501906	459095	497699	429115	395380	432522	512081	385880	457124	520948	441676	464806	461336	451189	402916
74	76	209.49	187.007	222.964	608.089	107013	[C17H28N3O17P2]+	C17H27N3O17P2_[M+H]+	58645.1	126100	115858	114832	151058	117465	109047	135518	140320	184844	173454	177765	169744	105460	63639.9	119595	91248.8	79918.4	61224.7	81365.6	99081.7	147379	95817.3	107390	69234.9	93957	93652.2	119458	102240	111074	91585.1	73109.2	125038	83871.1	91470.2	162025	156819	117190	110580	94021.8	112129
75	76	193.74	187.007	222.964	608.089	107013	[C17H28N3O17P2]+	C17H27N3O17P2_[M+H]+	27508.5	36871.2	32500.7	30910	27597.4	27167.3	25980.3	36294.8	35631.6	43106.9	42889.6	41852.1	44660.9	42672.9	23139.7	23361.5	23352.9	20644.4	19292.3	25166	23828.7	25349.1	17596	26318.9	15427.4	19191	18380.7	27620.3	16783.9	20886.5	20815.3	19596.5	27919.4	20995.6	15080.1	34021.6	30811.2	34062	22517.2	23316.4	36550.6
76	77	173.259	162.822	188.396	610.426	142633	[C69H120O17]2	C69H118O17_[M+2H]2+	99915.5	162201	167729	145514	181732	128058	129647	163423	195771	219816	181818	223278	256955	143363	84293.6	131978	128549	87453.6	107581	103410	131241	197360	115053	131767	121328	128342	120065	129291	113848	144100	105282	125354	169168	103204	98278.6	197553	268418	226274	93964.3	110173	126827
77	78	723.646	718.109	731.403	614.623	245145	[C42H80NO]+	C42H81NO2_[M+H-H2O]+	195643	276110	256797	275245	282880	235566	352467	271956	327330	987986	370520	337140	291941	165778	162027	230757	118847	142719	155777	161384	196794	313300	239516	142990	148567	256229	341332	171903	204731	411310	129158	147449	217981	123637	114601	452875	187769	187451	189567	159125	283210
78	79	680.62	672.063	688.639	616.603	774640	[C41H78NO2]+	C41H79NO3_[M+H-H2O]+	729839	1.13889e+06	1.00434e+06	908022	1.11389e+06	597997	1.74522e+06	1.17688e+06	1.01226e+06	3496667	1.48629e+06	831960	664772	499952	403330	659603	322181	281300	411251	587673	740734	692479	739698	562831	644131	773873	1.25008e+06	591479	432986	818638	457895	378998	852100	298292	358854	1160402	531981	609992	547946	450544	1.17542e+06
79	80	191.326	179.101	209.119	617.435	346176	[C44H57O2]+	C22H28O_[2M+H]+	195304	430387	348532	349139	404683	314842	344872	413751	396681	478682	438874	457633	515047	360371	188630	262978	254632	224768	203547	249543	298675	482309	300248	348371	271201	328274	300253	304104	268608	301224	270020	265652	416154	255187	238782	469869	451511	385367	251124	247837	288356
80	81	709.204	704.79	715.45	618.618	4.24012e+06	[C41H80NO2]+	C41H81NO3_[M+H-H2O]+	2279969	4200348	6250766	4.27455e+06	5535805	4482485	9058966	6.57317e+06	5297474	19552026	9118577	4928053	4.0337e+06	3841461	3.48637e+06	4.17891e+06	2.18698e+06	2.90774e+06	2.68439e+06	3.53613e+06	2.18414e+06	6.34398e+06	4484921	2.81657e+06	3.37412e+06	4384603	6907572	4.14772e+06	3.42044e+06	5898320	2811117	2.81454e+06	4443004	2376165	2641692	7827038	3619686	4282679	3.90091e+06	3.62078e+06	6501342
81	82	626.869	623.277	633.749	619.53	2.02891e+06	[C39H71O5]+	C39H70O5_[M+H]+	3837231	1771377	1.60172e+06	1.90915e+06	3302394	1.21963e+06	1.0501e+06	2369373	1.50338e+06	2.73241e+06	2714914	2.8217e+06	1.96801e+06	1.39932e+06	1.1257e+06	537498	560358	729097	671385	392078	1.3857e+06	629647	299628	872109	444462	1.0627e+06	1.63239e+06	1.94972e+06	1.50426e+06	926676	717198	432080	425776	831117	1.40316e+06	1.29339e+06	1799600	1.36489e+06	631631	3.25983e+06	1.80357e+06
82	83	663.952	656.148	683.597	620.598	1.36285e+06	[C40H78NO3]+	C40H74O3_[M+NH4]+; C40H79NO4_[M+H-H2O]+; C40H77NO3_[M+H]+	938664	2.19713e+06	1.46996e+06	1.71723e+06	1.88947e+06	1.04861e+06	2.41439e+06	2.13413e+06	1.28642e+06	3.80408e+06	2.2427e+06	1.37359e+06	1.19595e+06	694546	629936	1.23285e+06	534735	695612	693730	794628	1.32043e+06	1.1233e+06	1162940	807020	906904	1.3614e+06	2.32913e+06	1.09553e+06	807545	1.55935e+06	830519	650965	1.36925e+06	504302	651099	1726333	764222	998293	751281	783714	1.67826e+06
83	83	678.608	656.148	683.597	620.598	1.36285e+06	[C40H78NO3]+	C40H74O3_[M+NH4]+; C40H79NO4_[M+H-H2O]+; C40H77NO3_[M+H]+	281535	322675	307197	181317	293469	364471	350643	324633	418884	738977	483181	380730	303960	149952	187464	218058	99696	132583	104710	131557	157098	104400	118233	94439.8	93966.5	128128	171533	303697	149667	204120	104239	107889	172273	93529.5	144859	219539	274236	408460	138322	188098	216567
84	84	704.7	701.19	708.558	620.634	391732	[C41H82NO2]+	C41H83NO3_[M+H-H2O]+	676677	220054	233618	270727	250240	307795	353170	579980	233453	884848	396291	343955	688025	304209	206617	132241	99834.8	177285	170609	82166.2	162977	125909	107958	110520	104958	156006	293723	428978	167422	280190	152553	236552	188956	145506	149842	328141	121235	179413	72933.9	338216	565409
85	85	693.95	689.33	699.995	622.613	7661144	[C40H80NO3]+	C40H79NO3_[M+H]+; C40H81NO4_[M+H-H2O]+	4848151	9778235	9992558	7.57259e+06	10993221	7776794	12631488	11238651	10988817	25687558	14985326	9976347	10234879	5.41201e+06	5553348	7.5098e+06	3.64123e+06	5.63695e+06	4.12263e+06	4.74668e+06	5612108	10185350	7.05758e+06	3.98436e+06	5125048	7146946	11415125	7279387	5882493	11682191	3.97957e+06	4487170	7552237	3.7673e+06	4724511	12265662	5519686	7.20561e+06	5372931	5109606	9428279
86	86	731.568	725.447	737.66	622.65	265296	[C41H84NO2]+	C41H80O2_[M+NH4]+	568931	194455	194826	191171	233633	297302	260991	287975	208581	988535	320710	492234	539027	221942	149845	137393	101655	108870	107034	72945.8	118782	263732	123579	81115.8	98076.7	112081	235070	290493	104931	285566	72374.9	256904	177154	101241	94841	218147	80019.5	200668	58546.5	290616	331196
87	87	704.344	699.391	710.062	624.629	1.61791e+06	[C40H82NO3]+	C40H81NO3_[M+H]+	780328	953682	1.2752e+06	732181	2300693	2.00668e+06	2.09767e+06	3.42173e+06	2673646	4.74518e+06	3.04122e+06	1.5636e+06	1.96104e+06	2.05615e+06	827560	1.03056e+06	718490	1.60947e+06	920755	3792657	516493	1.75913e+06	1.20561e+06	595042	606613	927785	1.70105e+06	1.59582e+06	2.81362e+06	1.90772e+06	660860	1.35791e+06	1.08781e+06	1.01812e+06	1.33192e+06	1.51995e+06	1.60822e+06	1289890	1.47872e+06	2008160	1.28833e+06
88	88	130.768	119.889	176.905	625.432	70739.4	[C32H63N2O6PNa]+	C32H63N2O6P_[M+Na]+	56435.6	66059.2	50869.3	60166	65709.9	49070.5	53557.8	63385.1	65027.1	84388.1	73085.7	78909.1	79396.1	89300.8	37546	55055.5	50147.7	38668.8	38523.3	42080.1	49269.4	50069.7	41603.1	38512	34350.5	33663.9	42478.3	41578.3	44460.2	55532.6	38253.4	49698.8	55794	42220.5	32607.4	57030.2	70382	77286.5	48324.6	42728.1	55240.9
89	88	155.313	119.889	176.905	625.432	70739.4	[C32H63N2O6PNa]+	C32H63N2O6P_[M+Na]+	29004.8	45243.7	39868.7	34604.5	44964.5	38354.7	38718.6	47392	43528.1	66132.6	57333.2	58555.9	61423.2	52529.7	22123.4	30333.2	28544.9	30208.1	22858.7	28497.8	34431.8	46938.2	32274.6	39063.1	28324.6	33690.1	32193.5	34740.9	32974.5	35207.5	28066.2	29658.6	42672	29049.9	24588.5	50498.4	47724	39245.2	27464	29948.3	33108.9
90	89	130.768	119.889	176.905	625.431	70739.4	[C35H61O9]+	C35H62O10_[M+H-H2O]+	56435.6	66059.2	50869.3	60166	65709.9	49070.5	53557.8	63385.1	65027.1	84388.1	73085.7	78909.1	79396.1	89300.8	37546	55055.5	50147.7	38668.8	38523.3	42080.1	49269.4	50069.7	41603.1	38512	34350.5	33663.9	42478.3	41578.3	44460.2	55532.6	38253.4	49698.8	55794	42220.5	32607.4	57030.2	70382	77286.5	48324.6	42728.1	55240.9
91	89	155.313	119.889	176.905	625.431	70739.4	[C35H61O9]+	C35H62O10_[M+H-H2O]+	29004.8	45243.7	39868.7	34604.5	44964.5	38354.7	38718.6	47392	43528.1	66132.6	57333.2	58555.9	61423.2	52529.7	22123.4	30333.2	28544.9	30208.1	22858.7	28497.8	34431.8	46938.2	32274.6	39063.1	28324.6	33690.1	32193.5	34740.9	32974.5	35207.5	28066.2	29658.6	42672	29049.9	24588.5	50498.4	47724	39245.2	27464	29948.3	33108.9
92	90	527.362	523.916	534.575	627.535	13117870	[C41H71O4]+	C41H72O5_[M+H-H2O]+	11521746	14662816	13637930	11599797	16475560	13701719	15166109	14913627	15477675	21754514	19224822	11065388	13469718	16680549	7.90724e+06	10478869	11912501	9024278	8648401	12323423	8123107	8911265	8046829	10867825	9040741	10325485	14239943	12113776	14206348	16767347	16530137	11159966	10381105	10010771	10352073	15268532	11026776	12643787	13043156	10900309	13624971
93	91	662.494	657.93	668.611	628.603	1.4367e+06	[C42H78NO2]+	C42H74O2_[M+NH4]+	978814	2.16853e+06	2.11126e+06	1.70878e+06	2.12999e+06	852867	2.19582e+06	1.6048e+06	1.84833e+06	2515806	2.00442e+06	1.18146e+06	1.21641e+06	1.20442e+06	858387	1.20038e+06	506463	983711	984562	1.17922e+06	1.15235e+06	905843	833222	1366141	1.1508e+06	983998	1.5133e+06	898391	1.33439e+06	1.45483e+06	1.37589e+06	489506	1.00888e+06	725710	1.04173e+06	1.33204e+06	1.30725e+06	1.45857e+06	1.53073e+06	1.21026e+06	1.98859e+06
94	92	691.721	686.818	697.41	630.618	6.08391e+06	[C42H80NO2]+	C42H81NO3_[M+H-H2O]+	3802386	6.64839e+06	10461928	6326935	9113834	6.10348e+06	9968648	7243672	10712473	15616029	10659473	6.4324e+06	7762001	7.45587e+06	4753594	4.3586e+06	2.38877e+06	6.05747e+06	4032319	5005046	3.75329e+06	6005583	3.59858e+06	4915486	4.38612e+06	4733747	5.27369e+06	4.04108e+06	6.41488e+06	9013430	5751743	3.31764e+06	4.25538e+06	4670156	4642402	6.72327e+06	5.72082e+06	6648399	6261653	6.38622e+06	10293780
95	93	723.651	718.794	729.757	632.634	13877851	[C42H82NO2]+	C42H83NO3_[M+H-H2O]+; C42H81NO2_[M+H]+	9222973	14783989	15152691	15246838	18280730	15040827	22039864	18996702	17977700	49181388	23045924	16327548	15001970	10417436	10577111	12353499	6.56114e+06	8568402	8710356	9558922	11130770	18086992	11544631	8778231	9373844	14518485	20374736	10322497	11174492	21778674	8.24422e+06	8908229	14388431	7.71767e+06	7.79163e+06	25881294	10612828	11160045	9875928	9637514	15892523
96	94	596.037	591.998	618.23	634.541	7.85972e+06	[C39H72NO5]+	C39H68O5_[M+NH4]+	28772220	6.27736e+06	6738664	7099008	23020972	9744160	2.7341e+06	11685058	7388260	11038092	12386647	12440581	4.59689e+06	4.39523e+06	7198391	4.23655e+06	2.7544e+06	1.22073e+06	3023435	1.07581e+06	6.73965e+06	2094532	1.02492e+06	3.01283e+06	2.0854e+06	5359929	4967577	15243153	9265698	2.24678e+06	4346318	1.01778e+06	1561655	2.60191e+06	7981278	5.8589e+06	14818682	8437177	2118363	7562185	4204815
97	94	615.7	591.998	618.23	634.541	7.85972e+06	[C39H72NO5]+	C39H68O5_[M+NH4]+	1.79013e+06	215434	213586	246512	428317	486989	193957	453841	211459	412973	493964	851568	555775	612787	281214	125252	228886	181057	165544	351136	186780	207218	178855	305059	142815	180062	265840	593059	259688	168565	205291	222338	206005	325242	211417	276967	308466	263433	266770	878228	278939
98	94	605.557	591.998	618.23	634.541	7.85972e+06	[C39H72NO5]+	C39H68O5_[M+NH4]+	2.02189e+06	1071499	729034	647489	1705153	941178	440821	1108991	695926	1201489	1.26927e+06	1.41832e+06	789661	612787	664261	536144	385662	276621	278342	215709	523858	433066	429767	408994	235257	685070	731334	1.22943e+06	790338	446560	382257	229592	310479	404230	820422	798768	1.01353e+06	696096	275314	878228	1.06396e+06
99	95	680.66	671.752	687.79	634.613	1.1932e+06	[C41H80NO3]+	C41H81NO4_[M+H-H2O]+; C41H79NO3_[M+H]+	901980	1.78267e+06	1.36599e+06	1.44538e+06	1.65696e+06	861433	2634993	1.7964e+06	1.35555e+06	5.11967e+06	2.31141e+06	1.16907e+06	851845	757882	634128	967008	506987	403842	639111	809738	1.1005e+06	959383	1.1093e+06	744280	951773	1.12624e+06	2.08363e+06	857513	649934	1.22028e+06	662227	585733	1.1995e+06	424817	544037	1.77776e+06	757640	957300	815310	639644	1.73649e+06
100	96	718.534	711.966	722.999	634.65	892353	[C42H84NO2]+	C42H85NO3_[M+H-H2O]+; C42H83NO2_[M+H]+	1.66595e+06	708884	476338	700831	679422	860213	687120	1.32576e+06	471465	1.6834e+06	749004	1.33506e+06	999352	800055	553526	326224	240006	431304	397603	194161	399782	373094	214562	241562	241883	386380	761885	954548	413450	706586	351496	537255	483126	326749	379924	901895	419937	423544	236845	698481	1316553
101	97	709.221	704.79	715.45	636.629	5752355	[C41H82NO3]+	C41H81NO3_[M+H]+; C41H83NO4_[M+H-H2O]+	3.58955e+06	5200257	9504896	6.13128e+06	7.79583e+06	6698198	13138144	9952114	7.57535e+06	28359102	12862510	6.03786e+06	5724530	5.54383e+06	4869550	6126782	3.06075e+06	4053621	3.77372e+06	5340869	2.99337e+06	8852201	6490223	4078932	4.60032e+06	6635983	9445933	5916938	4.85729e+06	8289333	4.16267e+06	4.13492e+06	6613980	3.48691e+06	4.15555e+06	10789889	4947383	6.31795e+06	5480348	4.87541e+06	9453266
102	98	743.15	738.02	748.874	636.665	969126	[C42H86NO2]+	C42H82O2_[M+NH4]+; C42H85NO2_[M+H]+	1705724	734566	577578	701343	952317	1.20241e+06	816032	1.12987e+06	651243	2.5497e+06	1.04832e+06	1.94958e+06	1925432	907245	650689	420785	309473	375645	414445	188185	544920	867286	395600	230012	268669	465024	855040	927279	396198	1.06308e+06	250769	737856	764790	347840	400134	1.20858e+06	309897	788859	211012	734865	1.02105e+06
103	99	656.006	651.595	662.151	638.572	14657716	[C39H76NO5]+	C39H72O5_[M+NH4]+	25951544	18861068	11805856	11129963	16087005	6332278	6.89009e+06	9957879	19737452	18560980	17186322	20273014	19300360	10984894	9044189	2.72657e+06	3.16053e+06	10032307	3.43175e+06	3.42228e+06	5916350	4.78724e+06	2.19688e+06	7615807	4.13281e+06	4.08298e+06	7.78167e+06	11257144	8482568	7.48936e+06	3.53418e+06	5106281	2.55543e+06	8.32651e+06	13187919	5123614	5727915	6407140	4.56659e+06	37924220	11898100
104	100	719.025	714.122	724.797	638.645	1.11508e+06	[C41H84NO3]+	C41H83NO3_[M+H]+	686750	694389	830015	440909	1.43316e+06	1.21687e+06	1.54999e+06	1.86812e+06	2102788	3.47265e+06	1.82311e+06	1255882	1.38858e+06	1.26093e+06	461107	630100	526467	806211	625211	3.10147e+06	233488	977750	803514	432561	418112	555547	905409	922433	1.75596e+06	1.04297e+06	406140	857054	620991	619958	718044	1.05079e+06	1.11367e+06	802290	1.06584e+06	1389544	895210
105	101	189.099	177.732	206.268	639.447	272617	[C36H63O9]+	C36H64O10_[M+H-H2O]+	186899	344826	288009	276386	347813	277941	276399	344457	330883	408721	373254	396027	439712	293510	157949	219230	207751	169796	180795	200146	248477	403976	214356	283096	228319	265421	237773	233721	227847	273062	215099	207177	325975	225142	198399	371808	370006	272662	185593	212378	241582
106	102	674.798	670.762	681.442	640.624	389475	[C40H82NO4]+	C40H81NO4_[M+H]+	224676	321558	389435	223548	445097	353281	577963	451190	568168	906122	648459	701429	504645	278165	301467	386901	298278	291987	180426	187740	282179	579014	537932	210998	256681	281536	445908	387940	222715	348535	244838	242200	315517	134492	211154	667358	452506	372195	242282	151421	511559
107	103	626.964	622.581	648.462	641.512	6.5338e+06	[C39H70O5Na]+	C39H70O5_[M+Na]+	7.40126e+06	3.10461e+06	5274343	7.02796e+06	8457472	4459818	3.37444e+06	7474919	4.86814e+06	4764744	7478291	5.47745e+06	2533274	4995946	4.91763e+06	2.44489e+06	2.72018e+06	3.07655e+06	3.29402e+06	2.03423e+06	4.6123e+06	2431405	1.4296e+06	4.3661e+06	2157673	4276482	5.64759e+06	7.35332e+06	5608470	3.55741e+06	3.17066e+06	2.25543e+06	1.60566e+06	4543857	6448029	4.22941e+06	6132700	4.83238e+06	2.83878e+06	10557230	6.00311e+06
108	103	643.665	622.581	648.462	641.512	6.5338e+06	[C39H70O5Na]+	C39H70O5_[M+Na]+	771335	208231	215243	321354	552096	279592	113267	336319	177681	145959	406867	406483	247609	129667	244717	156359	110380	150794	149613	84939	237305	173491	122728	186177	124805	230616	269669	524387	170770	151116	123935	142483	109809	230932	274129	171234	204056	282403	125347	576502	209291
109	104	664.108	656.506	668.863	642.58	462551	[C40H77NO3Na]+	C40H77NO3_[M+Na]+	300599	392472	504868	568416	552836	367819	589207	594079	338698	714412	613073	320034	231350	252204	260164	434762	225722	265951	286441	226755	471359	369680	392334	309234	388632	522423	681837	353648	228669	439165	270540	230240	443850	177535	258895	470817	250031	344578	254905	244470	520424
110	105	716.392	711.845	722.573	642.603	13345420	[C39H80NO5]+	C39H79NO5_[M+H]+; C39H76O5_[M+NH4]+	467544	197049	309149	390338	302130	326401	336117	328132	319605	439986	302570	286420	243031	327489	358801	387290	346179	329895	378017	363688	193490	370726	322832	399912	346478	293487	379040	321715	339520	373495	344671	361980	358591	327468	390669	466283	395418	356738	370390	379076	328464
111	106	693.929	688.639	701.94	644.595	2426603	[C40H79NO3Na]+	C40H79NO3_[M+Na]+	958390	1290333	3.42531e+06	2.90502e+06	3350509	3.18532e+06	3.92024e+06	3604803	2.91666e+06	5.05388e+06	4308037	1.16946e+06	1395710	2.20071e+06	2.1868e+06	2.87638e+06	1.59864e+06	2.35554e+06	1.72472e+06	2.13507e+06	1.49739e+06	3.20698e+06	2.7884e+06	1.59139e+06	2.23873e+06	2.82347e+06	3.87144e+06	2781100	2.20118e+06	3.57396e+06	1.79623e+06	1.83081e+06	2804047	1.76899e+06	1.8438e+06	3.46954e+06	2204273	2.88984e+06	2205144	2119565	3.46069e+06
112	107	701.727	697.95	708.768	644.634	339479	[C43H82NO2]+	C43H83NO3_[M+H-H2O]+	236244	325507	572036	195700	374573	212216	279523	329529	708332	1.14866e+06	483341	237012	290621	537565	300613	541928	167505	300206	175700	305613	214079	711246	299995	160002	181894	176146	413254	232665	262679	375443	290424	80613.2	209296	242762	228143	386305	183137	228529	574665	216249	945105
113	108	706.591	686.461	716.637	645.561	1.88235e+06	[C45H73O2]+	C45H72O2_[M+H]+	6.03318e+06	12927012	40543.2	93690.7	472938	75833.6		35181.1	2412368	15189	72165.3	9755078	14668547		19735.9	30319.5	41421.5		14847.7	16546.2	5742912			229504	21016.5		25830.8	43402.9	44226.2	23394.4	11334.8	65708.7	13396.5	17303.7		15621.9	11741.2	12962.9	21036.2		15553.9
114	108	695.795	686.461	716.637	645.561	1.88235e+06	[C45H73O2]+	C45H72O2_[M+H]+	2.54497e+06	4.82146e+06	51356.1	88342.6	286736	71236		24580.9	1.0006e+06	19438.5	67754.3	4775216	5.6707e+06		23235.1	30822.8	17766.9				1.16275e+06	16072.2		95159.9			21715	57983.1	59421.6	23455.6		65708.7		12376.5	14059.8				23478.5
115	109	662.499	657.785	684.66	646.613	2.4726e+06	[C42H80NO3]+	C42H81NO4_[M+H-H2O]+	1.44787e+06	3.53845e+06	3.82092e+06	3.10904e+06	3.5807e+06	1417105	3720545	2.80802e+06	2.95823e+06	4.0649e+06	3.46606e+06	1988990	2133271	2.25933e+06	1.69512e+06	2015565	806296	1.78235e+06	1.60942e+06	1.75555e+06	2.0013e+06	1.64908e+06	1.36113e+06	2.40031e+06	2.05215e+06	1.68011e+06	2.80652e+06	1.58341e+06	2.05179e+06	2.58444e+06	2.36818e+06	893340	1558094	1.27121e+06	1.69453e+06	2175517	2.38465e+06	2.48467e+06	2391694	1.90967e+06	3586320
116	109	676.583	657.785	684.66	646.613	2.4726e+06	[C42H80NO3]+	C42H81NO4_[M+H-H2O]+	327252	665710	647308	421225	444237	325835	576374	406741	754619	670370	527778	372914	524862	304020	243581	329626	126532	268836	288504	325988	256564	253520	324400	286107	290302	234568	425004	262238	308469	466844	374016	149161	347010	195516	186852	255671	301461	344232	321566	520274	563819
117	110	735.527	728.14	748.984	646.65	944754	[C43H84NO2]+	C43H85NO3_[M+H-H2O]+	588823	933104	1.27549e+06	869692	1.064e+06	1.03855e+06	1784190	1.29852e+06	1.40628e+06	3539185	1.14698e+06	1.06047e+06	1.15452e+06	833782	717809	590496	459189	610492	557631	546580	486788	724017	353333	588991	461643	946590	1.08787e+06	653844	809714	1.20239e+06	834747	433402	741293	490570	466344	1.99786e+06	662980	736570	742580	565941	1.95591e+06
118	111	716.477	712.325	723.501	647.558	4.7974e+06	[C39H76O5Na]+	C39H76O5_[M+Na]+	111677		699862	778879	456397	633782	661574	752479	283016	614353	626284			719010	755204	762250	719133	702971	706224	779520	118295	697588	701883	628907	666872	714137	763896	792024	682063	725477	686542	716322	737852	781478	822339	672165	715500	683336	750085	741645	719646
119	112	712.034	701.617	722.573	647.576	6167426	[C45H75O2]+	C45H74O2_[M+H]+	16193047	32921232	282264	723455	2368662	422183	98291.5	268701	8.01251e+06	150628	445477	16894866	41207712	38341.7	168046	179904	329555	69700.2	126380	59284.6	25790194	63966.1	56659.8	1123106	149503	73407.1	195344	251858	391987	184846	65397.2	521609	56023.8	111788	41751.1	114920	45853.7	62722.5	189080	82742.7	66477.1
120	114	691.806	686.818	697.41	648.629	10664540	[C42H82NO3]+	C42H83NO4_[M+H-H2O]+; C42H81NO3_[M+H]+	5355243	10990125	18617102	10074696	14818214	10051142	17115758	12260381	17401128	25854692	18180140	10845716	12345429	12964278	7.97523e+06	7503531	3.89876e+06	9901167	6.68691e+06	8141617	6.6658e+06	10087328	6.05133e+06	8213576	7370275	7723625	8946143	7073936	10549721	14670686	9153158	5061996	7.37322e+06	7.74291e+06	7.57825e+06	11959096	9129938	11375229	10041217	10614629	17069946
121	115	723.606	698.67	758.304	650.645	22666750	[C42H84NO3]+	C42H85NO4_[M+H-H2O]+; C42H83NO3_[M+H]+	13846110	23042396	25022630	24326194	29937110	24540154	36817320	31468026	29908640	83236800	37934856	26177212	23672160	16928400	16901408	20661760	11416900	14627504	13861936	16295518	18852962	30594098	19230582	14041264	15333095	23110626	32578332	17376206	17506810	36940684	13464140	14058220	23714088	11904606	13208825	42990820	17356276	18578362	15384326	16068361	26965712
122	115	702.211	698.67	758.304	650.645	22666750	[C42H84NO3]+	C42H85NO4_[M+H-H2O]+; C42H83NO3_[M+H]+	811858	715050	1.58294e+06	870140	2404589	1.93053e+06	2.42853e+06	2.69128e+06	4.23871e+06	3337241	2.60832e+06	1.861e+06	2.39216e+06	4346675	818126	642189	696880	46718.1	1.20473e+06	6.15404e+06	343436	1.6241e+06	951965	962148	641236	634724	1.03194e+06	1.03624e+06	4385824	1.89038e+06	963558	1.29853e+06	675956	1.62754e+06	1.85298e+06	1.03557e+06	1.86916e+06	1.36049e+06	2722872	4.35229e+06	1.94743e+06
123	116	517.918	514.249	526.739	651.535	2.09835e+06	[C43H71O4]+	C43H70O4_[M+H]+; C43H72O5_[M+H-H2O]+	1.35717e+06	1.31821e+06	2.64369e+06	1.94142e+06	1.58941e+06	1.78385e+06	2.21255e+06	2.69006e+06	2.84198e+06	2.93138e+06	2084605	1.19142e+06	1.92348e+06	1.49174e+06	1.65311e+06	1.47e+06	1.33793e+06	2.07313e+06	1.69994e+06	1.40448e+06	1966513	1.46556e+06	1.27583e+06	1.4567e+06	1.94529e+06	1.63512e+06	1.68372e+06	1.42465e+06	1.99161e+06	2.61627e+06	2.21025e+06	1.57856e+06	1.28769e+06	959950	1.26571e+06	2.34307e+06	1219961	1918704	1.25382e+06	1.72646e+06	2210006
124	117	732.849	728.14	738.739	652.66	2.68952e+06	[C42H86NO3]+	C42H85NO3_[M+H]+	1.55667e+06	1.32723e+06	1636442	1.10139e+06	3541667	3.14559e+06	2.95979e+06	4555211	5.03657e+06	6095376	3851374	2.76919e+06	3.34694e+06	3.35396e+06	1.19974e+06	1.38417e+06	1.2148e+06	1.97442e+06	1.468e+06	6924402	854991	2.17804e+06	1.55672e+06	1.12252e+06	975731	1.65239e+06	2741364	1980919	4677858	3.12154e+06	908453	2351104	1.64494e+06	1.356e+06	1.75753e+06	2.49781e+06	3.05163e+06	1.66073e+06	2365121	2.74982e+06	1.81379e+06
125	118	215.6	208.496	223.828	653.463	1.21797e+06	[C34H67N2O6PNa]+	C34H67N2O6P_[M+Na]+	845471	1718964	1.2294e+06	1.10578e+06	1.56479e+06	1.11894e+06	1.16434e+06	1.31622e+06	1651698	1.95113e+06	1.54747e+06	1733803	2.08904e+06	1.3397e+06	786914	1.06875e+06	992791	779875	751788	1.04774e+06	1.14385e+06	1.77802e+06	1.10464e+06	1.27796e+06	1.04166e+06	1.32892e+06	1234382	1.25454e+06	1.05271e+06	1.1316e+06	1.0438e+06	1.10332e+06	1.61955e+06	1.09739e+06	889063	1.71596e+06	1.77162e+06	1.51947e+06	938878	1.00076e+06	1.15853e+06
126	119	215.6	208.496	223.828	653.462	1.21797e+06	[C37H65O9]+	C37H66O10_[M+H-H2O]+	845471	1718964	1.2294e+06	1.10578e+06	1.56479e+06	1.11894e+06	1.16434e+06	1.31622e+06	1651698	1.95113e+06	1.54747e+06	1733803	2.08904e+06	1.3397e+06	786914	1.06875e+06	992791	779875	751788	1.04774e+06	1.14385e+06	1.77802e+06	1.10464e+06	1.27796e+06	1.04166e+06	1.32892e+06	1234382	1.25454e+06	1.05271e+06	1.1316e+06	1.0438e+06	1.10332e+06	1.61955e+06	1.09739e+06	889063	1.71596e+06	1.77162e+06	1.51947e+06	938878	1.00076e+06	1.15853e+06
127	120	680.481	672.983	684.311	656.595	471906	[C41H79NO3Na]+	C41H79NO3_[M+Na]+	250057	405870	558612	622345	642284	330411	984769	713404	484501	1.40285e+06	784283	237796	224604	352159	294320	401048	210299	186543	290152	352679	322612	395965	430892	382976	394892	453776	732012	394032	300660	490125	281852	211926	479885	199029	251567	564062	312434	414020	357659	292759	635217
128	121	626.944	623.032	632.904	657.488	2.40449e+06	[C44H65O4]+	C22H32O2_[2M+H]+	3.40876e+06	1.43391e+06	2.51679e+06	3007834	4.28296e+06	2.03557e+06	1.39711e+06	3.08569e+06	2.29541e+06	3.22628e+06	3.6509e+06	2.46422e+06	1.2279e+06	2.16784e+06	2198953	872968	1.10658e+06	1360044	1.35512e+06	879101	1.45075e+06	1.17882e+06	574213	1.76248e+06	895225	1.88448e+06	2.04413e+06	3.03791e+06	2.43846e+06	1.45276e+06	1.48537e+06	817474	770017	1.67931e+06	2.37922e+06	1.78787e+06	2.83165e+06	2.24327e+06	1.25566e+06	4.15035e+06	2.35183e+06
129	122	709.198	701.785	719.759	658.611	700166	[C41H81NO3Na]+	C41H81NO3_[M+Na]+			3.8229e+06	2520900	1.92616e+06	2.55148e+06	4.71198e+06	3916357	635269	8253234	4653918	176817		2.60106e+06	2.19902e+06	2.56254e+06	1.47719e+06	1.79757e+06	1.72422e+06	2.35713e+06	62486	3.73969e+06	2.91767e+06	1.37001e+06	2103137	2.96672e+06	3711298	2431858	2009342	3413558	1.92645e+06	1.81558e+06	2.90944e+06	1.61547e+06	1.83023e+06	3.80225e+06	2224788	2.77396e+06	2.46528e+06	2365574	3.82867e+06
130	123	618.597	613.263	626.931	660.556	1.75775e+06	[C41H74NO5]+	C41H70O5_[M+NH4]+	1.67052e+06	552096	1113741	990831	1.6361e+06	1.73579e+06	915255	1.55211e+06	962185	2289855	1.30294e+06	2438890	1.63272e+06	3.1669e+06	643087	586484	686824	903996	733097	1.48057e+06	493081	888700	998487	1.57259e+06	431003	740474	1.25674e+06	1.87428e+06	1.25331e+06	944233	1.22978e+06	832953	997177	1.35089e+06	1.091e+06	1.24922e+06	1103425	901948	998149	2537495	1.69084e+06
131	124	746.715	739.282	752.464	660.665	603791	[C44H86NO2]+	C44H87NO3_[M+H-H2O]+; C44H85NO2_[M+H]+	518624	700843	864765	538199	1.13967e+06	935964	870266	687091	1067564	1.52681e+06	911968	813686	811791	619648	731332	824415	319085	469825	384520	361251	406716	991626	529059	374494	390195	627347	792250	638198	712666	853470	454908	435935	466298	489717	514250	1251799	569054	490944	475526	325288	1.07873e+06
132	125	187.111	177.876	202.944	661.459	230903	[C39H66O6P]+	C39H67O7P_[M+H-H2O]+	134188	332761	228702	217942	296595	223382	239039	269957	312744	321196	296345	324829	366834	230943	134895	211529	163004	140708	153445	164270	192441	351875	198175	228951	190365	220346	194504	222124	167853	207523	202422	171209	256768	188144	158270	291286	276856	240546	171866	177472	208776
133	126	187.111	177.876	202.944	661.462	230903	[C71H136O17P2]2	C71H134O17P2_[M+2H]2+	134188	332761	228702	217942	296595	223382	239039	269957	312744	321196	296345	324829	366834	230943	134895	211529	163004	140708	153445	164270	192441	351875	198175	228951	190365	220346	194504	222124	167853	207523	202422	171209	256768	188144	158270	291286	276856	240546	171866	177472	208776
134	127	702.057	697.109	710.42	662.645	628518	[C43H84NO3]+	C43H85NO4_[M+H-H2O]+; C43H83NO3_[M+H]+	375212	788427	1.1382e+06	627979	816522	422201	577217	618474	1.47157e+06	2.17595e+06	906259	466893	485159	1.09911e+06	582747	1.03536e+06	309355	531972	345160	622332	351376	1.25145e+06	604029	337765	354816	335825	973122	418982	475873	698485	528526	199459	465543	491042	508176	752326	181840	514914	1.03177e+06	395245	2248189
135	128	626.901	622.674	633.263	663.567	1.00868e+06	[C40H75N2O5]+	C40H76N2O6_[M+H-H2O]+	1.40248e+06	583319	1.0746e+06	998695	1.86723e+06	849270	705171	1.28233e+06	867318	1.15055e+06	1.32145e+06	1.08516e+06	605237	960352	722610	417383	444051	493156	567529	368342	554802	500646	266337	578823	368292	851059	895620	1.06741e+06	890805	766876	557378	351696	309976	563827	903085	906524	1.03883e+06	892753	547629	1495897	1.03974e+06
136	129	626.922	623.391	632.904	664.587	585628	[C41H78NO5]+	C41H74O5_[M+NH4]+	733147	234937	338854	489725	608539	443197	360241	750633	311897	292955	490176	536192	287912	315040	454688	260317	237776	277085	372549	219322	390928	268554	174988	403892	239451	377018	566164	685387	613849	372673	250599	249162	190548	387271	570548	420947	540913	401245	254905	875168	461889
137	130	712.398	695.859	725.155	664.603	2.09299e+06	[C45H78NO2]+	C45H74O2_[M+NH4]+	4.81972e+06	11451402	137749	248514	841935	142968	29061.2	95827.4	2.70196e+06	55077.1	158448	4.93285e+06	13883304	17412.4	72402.7	56509.3	115558	23395.7	43552.1	32141.5	7.59336e+06	20093.3	26940.8	347119	45383.9	39381.7	76241.4	109525	121486	62857.1	27885.6	175220	21735.3	43230.6	22282.1	32032.6	28740.6	23956.8	67550.2	33074.2	26106.7
138	131	676.499	672.819	683.92	664.624	264390	[C42H82NO4]+	C42H81NO4_[M+H]+; C42H83NO5_[M+H-H2O]+	256178	379969	640366	263526	279933	341066	607272	377056	717545	661922	429392	404617	594553	268834	265447	264010	138558	314399	139086	264043	85552.8	127101	112730	212011	102063	116640	167154	281167	265060	149666	112844	112918	100764	183365	181425	270164	188436	290817	273001	594512	357588
139	132	735.247	727.062	755.257	664.66	1943774	[C43H86NO3]+	C43H87NO4_[M+H-H2O]+; C43H85NO3_[M+H]+; C43H82O3_[M+NH4]+	1179618	1.98381e+06	1.03495e+06	1.64788e+06	1.97542e+06	2.1223e+06	3.43576e+06	2.3982e+06	1.43106e+06	6933787	3340973	2191305	1.97656e+06	1712442	1.40194e+06	1.7337e+06	870220	1.19923e+06	1.07889e+06	1.24266e+06	1.091e+06	2534641	1.70585e+06	1.29355e+06	1.40852e+06	1.80459e+06	1.77609e+06	1.32754e+06	931612	2233797	1.48158e+06	1.07785e+06	1.56601e+06	977330	1.00662e+06	3.78944e+06	857293	1.41169e+06	1.78905e+06	1084066	1.69504e+06
140	133	773.354	771.165	777.936	666.618	379720256	[C45H80NO2]+	C45H76O2_[M+NH4]+	264159280	280396608	265663808	322269056	272716480	287435264	353916064	323231328	293208064	238596672	286474528	261315664	323681696	212775696	376818848	422701472	360492448	338487936	349149408	393173696	420621632	343581792	456911424	348786784	426400000	395286784	388660768	276322880	377458528	350506368	341921504	387045792	359475296	300956672	331261312	417176000	344569088	294956928	362486784	241638368	352980288
141	134	709.541	705.023	715.74	666.639	393414	[C42H84NO4]+	C42H83NO4_[M+H]+; C42H85NO5_[M+H-H2O]+	394683	547212	660594	435422	451725	717035	880761	790260	581099	1.3948e+06	621858	668168	558443	342141	355516	388120	248902	283566	266883	426672	89810.9	257895	282056	183562	155262	306235	418434	620060	365966	143299	169562	223903	248185	249723	238065	644989	467245	453007	266562	524797	372826
142	135	672.808	670.067	679.211	666.639	448745	[C42H84NO4]+	C42H83NO4_[M+H]+; C42H85NO5_[M+H-H2O]+	161872	468599	524448	302520	471022	299877	626233	366583	666539	665252	693850	614630	575252	544975	255174	323069	278298	395006	223825	295266	250840	424809	396601	363266	288400	373534	335766	266566	325997	381131	449625	231599	289727	197668	256694	552015	562994	370362	385913	279314	600004
143	136	743.922	738.203	749.593	666.676	361844	[C43H88NO3]+	C43H87NO3_[M+H]+	257423	289821	308811	170341	342830	324645	380409	523831	631901	814919	507966	350022	430928	379715	174672	258542	214674	265289	206936	616931	131316	326149	247951	197739	165883	238067	406572	229013	492385	373470	179018	229281	267362	202167	198224	427248	330153	222561	291291	225992	344779
144	137	230.102	224.728	236.795	667.479	1.07173e+06	[C35H69N2O6PNa]+	C35H69N2O6P_[M+Na]+	816785	1.51296e+06	958773	956001	1.24675e+06	828575	1.02009e+06	1.07568e+06	1.20209e+06	1.55341e+06	1.27921e+06	1332158	1.8875e+06	1.29548e+06	565569	790823	726808	675541	714898	781235	1.02526e+06	1.38258e+06	940917	995597	924108	1.06636e+06	884080	998464	887803	995391	869300	973197	1.28926e+06	862002	796805	1.70299e+06	1.43862e+06	1.25612e+06	776074	862174	982390
145	138	230.102	224.728	236.795	667.478	1.07173e+06	[C38H67O9]+	C38H68O10_[M+H-H2O]+	816785	1.51296e+06	958773	956001	1.24675e+06	828575	1.02009e+06	1.07568e+06	1.20209e+06	1.55341e+06	1.27921e+06	1332158	1.8875e+06	1.29548e+06	565569	790823	726808	675541	714898	781235	1.02526e+06	1.38258e+06	940917	995597	924108	1.06636e+06	884080	998464	887803	995391	869300	973197	1.28926e+06	862002	796805	1.70299e+06	1.43862e+06	1.25612e+06	776074	862174	982390
146	139	778.797	776.703	784.889	668.634	81804336	[C45H82NO2]+	C45H78O2_[M+NH4]+	56892840	57623840	47247260	66687916	68825000	66715316	91165864	48581540	80038920	69404728	72002592	68739416	76406824	48291708	66433544	61657256	77239056	85895480	76612496	93527640	82810072	80470856	67958704	88095560	76562952	85150528	86204288	63437080	82322672	75256960	76810648	82356280	77972704	65926848	70927104	90644672	60268952	66063828	82772528	53930344	93383032
147	140	706.249	701.19	712.575	668.655	500627	[C42H86NO4]+	C42H82O4_[M+NH4]+; C42H85NO4_[M+H]+	239254	411279	575747	352071	514436	504210	748977	668189	552974	1.2656e+06	1.03448e+06	541098	892810	456028	470400	625540	396994	410296	311455	355063	274653	897998	817416	333067	414923	628195	706689	626662	362579	604096	436565	336084	614661	249209	330318	1.37538e+06	719972	604287	417771	285011	648258
148	141	129.438	117.226	171.172	669.458	58161	[C34H67N2O7PNa]+	C34H67N2O7P_[M+Na]+	35873.4	65328.6	47411.2	45427	41324.3	47227.8	42356.4	57779.6	52686.3	77130.9	51356	63020.4	56964.2	81213.4	24102.9	39728.9	35732.3	28149.1	36060.1	34340.1	41296.1	40601.7	31881.6	32767.8	29382.6	31436.9	31757.6	45152.8	30989	39189.7	32230.6	30003.2	43473.4	27973.1	24068.2	44979.9	50026.6	53361.7	36145.6	35465.8	45995
149	142	129.438	117.226	171.172	669.457	58161	[C37H65O10]+	C37H64O10_[M+H]+	35873.4	65328.6	47411.2	45427	41324.3	47227.8	42356.4	57779.6	52686.3	77130.9	51356	63020.4	56964.2	81213.4	24102.9	39728.9	35732.3	28149.1	36060.1	34340.1	41296.1	40601.7	31881.6	32767.8	29382.6	31436.9	31757.6	45152.8	30989	39189.7	32230.6	30003.2	43473.4	27973.1	24068.2	44979.9	50026.6	53361.7	36145.6	35465.8	45995
150	143	692.081	687.176	701.551	670.611	3.14457e+06	[C42H81NO3Na]+	C42H81NO3_[M+Na]+	656999	1.37857e+06	6152678	3.98523e+06	4484019	3.62681e+06	5.40638e+06	4155637	3821168	6358177	5.46246e+06	1.44157e+06	1.84386e+06	2.83448e+06	2.71123e+06	2.91789e+06	1.70538e+06	4.02539e+06	2.82292e+06	3.08257e+06	1.77413e+06	3.63806e+06	2.33213e+06	2.88795e+06	3.06065e+06	2.94514e+06	3.03821e+06	2.4684e+06	3948650	5012520	3.58018e+06	2.39894e+06	2.97229e+06	3.38218e+06	3.22704e+06	3.54234e+06	3329837	3.42248e+06	4005556	4119871	5.73212e+06
151	144	742.311	739.282	748.082	670.634	324415	[C41H84NO5]+	C41H83NO5_[M+H]+; C41H80O5_[M+NH4]+	60001.1	35456.3	45148.4	48025.1	45702.2	34457.4	29728.8	52003.5	65568.6	46841.2	44401.3	36903.1		47042.9	49810.3	43662	32875.7	48354.1	50223.9	38492	22784.2	40755.5	42133	53885.3	40737.9	37999.8	46256.9	41955	36941.6	40192.6	47764.3	38534.2	37190.7	48250.6	32952.3	51492.2	45448.2	47921.8	61571.9	42908.3	63877.9
152	145	716.165	713.403	722.999	670.634	322221	[C41H84NO5]+	C41H83NO5_[M+H]+; C41H80O5_[M+NH4]+			33010.8	30879.2	12752.8	28243.2	50271.6	38947.1		52947	32979.3			37703.3	31755.7	33314.2	44922.1	39449.3	40785.8	33740.5		40626.8	37778.7	36230	32805.8	34177.9	41851.1	34661.5	37888.6	34836	28514.8	31016.4	50691.5	43505.5	49016	47608.8	53415.7	37808.8	41196	40631.7	41114.1
153	146	796.845	785.695	805.403	671.574	401229	[C45H76O2Na]+	C45H76O2_[M+Na]+	284497	280264	152986	391294	469581	181684	834910	356371	656641	720948	791532	322561	442951	91506.6	287333	395072	335186	293790	671396	336494	487211	381580	350098	271292	342335	534970	369112	337600	451355	336172	328443	322069	291364	188625	260605	515955	286534	232304	259801	187313	542290
154	147	710.845	692.983	735.388	671.576	4440490	[C47H75O2]+	C47H74O2_[M+H]+	11755940	14091816	333215	733672	3.88309e+06	689892	76129.5	197179	8337507	62026.4	474277	18097702	21815112	86406.6	198987	177672	392254	29405	96608.6	153196	9643131	26544.2	38504.6	2.15747e+06	180439	43366.6	268611	257837	700106	129242	82826.2	804245	43686.5	164759	51995	72466.7	37695.9	30240.1	292794	78615.6	65092.5
155	148	723.646	718.794	729.757	672.627	6220517	[C42H83NO3Na]+	C42H83NO3_[M+Na]+	1.80329e+06	2.56626e+06	7.95826e+06	8026579	7.84766e+06	7.48415e+06	10246051	9268557	6543034	14443505	9840022	2.61161e+06	1.99002e+06	6283162	6.50838e+06	7.33067e+06	4531100	5411512	5.27216e+06	5884108	3.55052e+06	9325505	6.45354e+06	4.96883e+06	6.04875e+06	7923435	9198762	5737403	5994724	11076652	5.03503e+06	5139180	8.12893e+06	5144797	5.24144e+06	10454886	5952065	5986153	5.87293e+06	5973554	8153934
156	149	723.83	715.078	730.718	673.592	851089	[C47H77O2]+	C47H76O2_[M+H]+	2.51537e+06	5574233	65349.9	122751	410951	72540.5	10512		1508323		54123.4	4.04772e+06	9165795	11308.5	12938.9	33100.2	32927.2				1583841			107802	10186.3		30387	46773.5	58395.5			94752.5		25433	12942.2				18894	14055.8
157	150	732.8	729.803	738.739	674.642	420702	[C42H85NO3Na]+	C42H85NO3_[M+Na]+	151833	104912	374859	231461	571551	612177	593069	883119	616606	986134	729470	148104	193213	666233	243137	265376	282096	492221	323503	1.62528e+06	84138.3	397715	328503	225558	219607	350738	549430	418725	956580	611794	192500	525166	322921	349655	345878	421716	641670	323250	515749	603680	395365
158	151	214.046	205.301	224.549	675.478	1.05187e+06	[C73H140O17P2]2	C73H138O17P2_[M+2H]2+	685245	1.36143e+06	1.09765e+06	959845	1.32011e+06	1.00502e+06	1.05273e+06	1.24121e+06	1.31983e+06	1.537e+06	1.40284e+06	1.54137e+06	1856901	1240551	646033	917284	769848	771956	641618	877785	1.04123e+06	1.61246e+06	921180	1.16306e+06	876593	1.09322e+06	1.04255e+06	1124086	960255	1.10795e+06	896416	973044	1.22004e+06	818520	772971	1.55194e+06	1.5649e+06	1.16414e+06	732802	895130	940392
159	152	742.114	739.282	745.932	675.59	275360	[C41H80O5Na]+	C41H80O5_[M+Na]+			35654.5	33101.4	39055.9	56346.9	32660.3	34748.2	34995.2	48919.3	38269.1			41430.5	39993.6	38043.6	37149.3	43688.1	43955.5	44986.6	28054.2	39944.1	25467.5	48644.8	37705.7	47885.5	44601.2	39672.6	43698.1	31267.3	34629.4	38939.9	33616	43553	33894.6	31713	42117.8	47506.1	36975.7	45184.7	38971
160	153	421.304	416.852	427.078	675.676	3.37526e+06	[C44H87N2O2]+	C22H43NO_[2M+H]+	7768453	543914	418788	859705	881112	371028	976914	912693	403731	864947	519684	749907	747496	483808	660485	462024	514601	531545	482545	892457	1.89467e+06	1.31379e+06	511303	1.70848e+06	416385	392630	1.94747e+06	850904	675426	596257	1.05799e+06	1.32435e+06	781613	1.00313e+06	1.61899e+06	467542	752576	605992	644118	547087	603013
161	154	721.206	716.278	733.055	676.66	414734	[C44H86NO3]+	C44H87NO4_[M+H-H2O]+; C44H85NO3_[M+H]+	155230	324747	554141	401338	383426	340935	421005	399377	747502	726837	634506	380071	438196	717688	319293	322260	138925	369807	208732	344852	158908	448492	180873	293984	213348	243495	266731	186862	496901	463490	349477	196111	147270	452246	301779	320169	319207	322600	486307	390427	757939
162	155	627.091	623.75	633.263	678.603	284860	[C42H80NO5]+	C42H76O5_[M+NH4]+	352258	178768	298330	363001	406984	305081	192701	318095	238965	232475	321806	278070	126534	295093	267022	170598	164188	183940	236662	119351	201278	143653	88572.5	222811	146285	252654	277812	395255	283031	163171	218752	173078	110321	256532	270028	252154	309130	266127	172458	522548	226522
163	156	746.718	730.295	760.035	678.676	1436538	[C44H88NO3]+	C44H89NO4_[M+H-H2O]+; C44H87NO3_[M+H]+	887936	1.54824e+06	1.87012e+06	1.16394e+06	1.45253e+06	1.92634e+06	1.98196e+06	1.68919e+06	2.09339e+06	3.95844e+06	2.271e+06	1.49943e+06	1.71326e+06	1.34369e+06	1.28384e+06	1.71595e+06	653636	1.05904e+06	777903	865608	803049	2.00035e+06	1244754	889358	857811	1.36192e+06	1.95812e+06	984859	1.46177e+06	1.96878e+06	959141	825210	964636	963387	984748	2.93972e+06	1.42366e+06	994883	1086867	701235	2342707
164	156	730.89	730.295	760.035	678.676	1436538	[C44H88NO3]+	C44H89NO4_[M+H-H2O]+; C44H87NO3_[M+H]+	54809.6	86007.1	107301	76234.7	119309	103709	99549.7	157206	205476	228504	119473	113011	115501	196269	60292.6	57575.7	61361.7	89444.4	57374.7	250436	43801.2	85792.3	113612	52177	61785.3	65103.4	204615	56250.8	155778	103169	100052	61458.5	65995.2	106951	78911.1	116903	98673	101119	111259	121893	135743
165	157	185.444	173.429	204.183	683.473	183342	[C35H69N2O7PNa]+	C35H69N2O7P_[M+Na]+	104184	218232	188809	181109	223928	170856	161536	206747	221412	272053	239256	269657	263564	179058	110715	155754	136132	112872	109949	138936	152026	258093	143937	180447	135144	195574	156108	150520	133385	163798	131312	137514	216353	143860	142527	236524	239621	174001	144173	137459	157427
166	158	185.444	173.429	204.183	683.473	183342	[C38H67O10]+	C38H66O10_[M+H]+	104184	218232	188809	181109	223928	170856	161536	206747	221412	272053	239256	269657	263564	179058	110715	155754	136132	112872	109949	138936	152026	258093	143937	180447	135144	195574	156108	150520	133385	163798	131312	137514	216353	143860	142527	236524	239621	174001	144173	137459	157427
167	159	607.249	601.265	614.312	684.556	1.26785e+06	[C43H74NO5]+	C43H70O5_[M+NH4]+	651771	187880	683633	1.50768e+06	862401	752090	832250	1.08385e+06	1.11478e+06	1.87117e+06	1.36898e+06	675084	437037	1.95144e+06	363287	213179	314429	340289	368290	631830	583398	598147	200876	797934	213003	605524	566144	278134	1.23848e+06	630068	1.12016e+06	501996	136138	500880	722058	618854	348091	806242	750713	2.67202e+06	1.29947e+06
168	160	702.087	698.016	707.19	684.627	233373	[C43H83NO3Na]+	C43H83NO3_[M+Na]+	59232.7	88851.1	493955	209884	284416	189080	233953	269345	379856	710391	342699			485758	272108	443986	159560	257966	147525	281777	63873.7	558762	231998	133918	160411	152757	356528	192237	208398	276288	249247	79030	174061	248664	215829	282356	99273.7	214100	493314	163315	884885
169	161	700.826	692.266	707.19	685.553	695491	[C40H78O6P]+	C40H79O7P_[M+H-H2O]+	812240	1071406	33852.8	97527.2	223156	87608.7		34325.5	514362		63570.2	950015	1174834		15179.2	27355.5	31332.6				461062		14317.1	77214.8	23147		14956.1	45698.1	23460.8	20279.6		75573.8		16334.7					14773.6
170	162	719.234	714.36	725.514	685.553	713748	[C40H78O6P]+	C40H79O7P_[M+H-H2O]+	606667	1.21716e+06	18451.6	53136.6	130953	27704.4	57504.1	47959.1	379836	15127.1	37103	612332	1426651		12638.6		15305.6		16736.3		1.88585e+06	21186.7	13892.8	71385.3		11776.5	14665.2	45863.5	24032.9			31325.1	18974.5		16520.8	21496.8		21836			18183.8
171	163	691.651	688.128	699.628	686.585	328791	[C40H81NO5P]+	C40H82NO6P_[M+H-H2O]+	147608	291320	700679	438144	561584	423642	535643	394840	629064	731368	640994	303549	365768	539928	381168	284738	203252	424069	294779	308685	249632	405913	217714	317861	315352	344159	333194	233986	378294	475754	436451	239209	309662	341115	343815	340349	364978	494910	442990	435898	676776
172	164	735.918	728.922	747.254	686.642	568594	[C43H85NO3Na]+	C43H85NO3_[M+Na]+	226714	308844	1.02228e+06	624127	607414	679533	1215622	800570	707957	2.27192e+06	1.11072e+06	332925	295142	638962	528568	687770	421037	455422	414549	430012	267074	841861	652978	408655	496657	602882	702167	386682	560536	863633	627456	361631	566839	322153	403599	991112	529092	454879	500257	384547	1.22392e+06
173	165	712.084	695.859	738.739	687.569	5296505	[C40H80O6P]+	C40H81O7P_[M+H-H2O]+	3.28908e+06	3.82111e+06	528628	1.42356e+06	3.31122e+06	732608	201068	506751	5093150	223798	894830	3.19476e+06	4161833	102235	361524	392432	723993	118788	210923	129326	4919822	95316.8	123866	1.8593e+06	315048	137916	359812	596528	765280	353131	145016	988392	113897	211535	77493.1	161577	100358	102291	348380	156208	159257
174	165	732.378	695.859	738.739	687.569	5296505	[C40H80O6P]+	C40H81O7P_[M+H-H2O]+	226654	537292	61776.1	81949	238577	65580.1	103738	96331.1	192423	222582	162310	499145	842700	47884.2	71317.7	116547	86140.9	92452.2	51298.5	36636.2	435415	112424	86870.9	68020.4	92715.2	102995	84017.1	183104	65928	86720.5	82655.1	86768.8	86517.1	43031.3	43832.3	130781	70142	75214.6	58462.6	36189.3	120534
175	167	645.793	640.996	655.143	688.587	331720	[C43H78NO5]+	C43H74O5_[M+NH4]+	286670	90477.6	239803	235660	398708	260868	207794	351015	127969	552328	353416	356888	144048	522237	128636	101157	106612	169044	85214.8	139407	84128.4	180419	90032	215635	88948	138286	253520	358754	266590	175037	176658	125132	118798	209689	180440	205736	174327	117738	196212	512032	456223
176	168	701.945	694.358	736.406	688.603	544964	[C47H78NO2]+	C47H74O2_[M+NH4]+	496782	503642	48877.1	49678.5	215549	63801.2	58699.8	64927.4	300155	69844	73905.8	609092	865002	97390.2	18208.5	19184.8	26078.5	65099.1	30498.4	139334	431728	21531.6	14428.9	97269.3	20339.2	20246.4	26909.7	42167	106938	42568.1	24826.5	48143.2	24589.4	48439.9	49521.9	21891.9	49261	35893.9	63870.5	104412	27482.3
177	168	713.735	694.358	736.406	688.603	544964	[C47H78NO2]+	C47H74O2_[M+NH4]+	1283103	1.66398e+06	52984.6	75610.8	393842	70794.6	19466.3	34041.6	824913	23218.4	61019.2	1.5967e+06	2.78762e+06	30006.2	22836	29027.8	36689.1	11531	24047	22144.1	1.17881e+06		15042.5	203048	29157.5	25624.7	39197	32425.6	78603.2	22101.8	16034.5	75721.4	19182.8	33597.4	11382.8	13145.6			33916.7	19401.8	14721.6
178	169	228.514	222.208	235.896	689.49	1.12476e+06	[C41H70O6P]+	C41H71O7P_[M+H-H2O]+	805110	1544322	986412	967678	1.24307e+06	943980	1.01661e+06	1.22557e+06	1.16795e+06	1549623	1.27452e+06	1.37928e+06	1.96068e+06	1.25198e+06	588080	847245	814871	687394	683969	830559	1.07005e+06	1.63888e+06	914593	1.14793e+06	821693	1.03739e+06	956128	1094633	1.04786e+06	1.07302e+06	974338	1.00364e+06	1.3857e+06	850604	763270	1.59897e+06	1423676	1.34688e+06	858148	979850	999878
179	170	228.514	222.208	235.896	689.493	1.12476e+06	[C75H144O17P2]2	C75H142O17P2_[M+2H]2+	805110	1544322	986412	967678	1.24307e+06	943980	1.01661e+06	1.22557e+06	1.16795e+06	1549623	1.27452e+06	1.37928e+06	1.96068e+06	1.25198e+06	588080	847245	814871	687394	683969	830559	1.07005e+06	1.63888e+06	914593	1.14793e+06	821693	1.03739e+06	956128	1094633	1.04786e+06	1.07302e+06	974338	1.00364e+06	1.3857e+06	850604	763270	1.59897e+06	1423676	1.34688e+06	858148	979850	999878
180	171	201.977	191.464	214.64	690.483	413303	[C38H70NO6PNa]+	C38H70NO6P_[M+Na]+	275889	499775	448522	406947	537319	376980	383904	488334	518979	636396	630049	649366	685261	445363	254558	394594	323604	267418	251275	306636	404682	652620	340583	431431	345647	425018	356586	395028	353548	412181	347129	342726	485996	347055	317988	611312	539758	482391	294078	339688	334630
181	172	769.951	767.924	783.943	690.618	183541200	[C47H80NO2]+	C47H76O2_[M+NH4]+	50272112	47863888	117624280	139326096	163844608	106136008	249980160	115337480	167471248	143325152	195444576	116182080	94325960	186719536	131940368	183665968	175378928	140078768	162705696	308231520	85463328	125678672	188114704	170683088	205810624	204704720	217281472	123384968	261112256	127312840	258836752	161311568	224725936	207779056	202497920	233595264	179899568	96498504	273067712	84184704	268487456
182	172	780.287	767.924	783.943	690.618	183541200	[C47H80NO2]+	C47H76O2_[M+NH4]+	2.14534e+06	1579113	3.43882e+06	3649731	5415375	3.53908e+06	10011939	4862161	3.00369e+06	4384913	4.20719e+06	3.38771e+06	2.15033e+06	7106184	3.28705e+06	7.88747e+06	5.08165e+06	3857605	9472969	11954523	2466655	3.26864e+06	8.05606e+06	5.85778e+06	6.45816e+06	10635763	7375898	3.89619e+06	7960857	4304589	8539484	5083918	6141541	6.08219e+06	6.46864e+06	7212277	5.91383e+06	2.78309e+06	8923182	3.25953e+06	13451740
183	173	773.996	772.208	778.633	692.634	25745862	[C47H82NO2]+	C47H78O2_[M+NH4]+	14307930	16048679	17012630	22902640	19142432	16872954	16059477	16375778	17900318	19417198	10697545	20735570	23661104	17538666	14627881	23850926	22239510	31339222	20873220	24904814	13016960	20488996	26043488	15240718	19173658	16509383	20398342	20436034	25374384	24111724	19404218	23191290	22392134	17608374	23621404	18639648	16298803	18111670	18497282	17212416	20673304
184	174	437.122	433.211	442.924	695.509	822539	[C40H71O9]+	C40H72O10_[M+H-H2O]+	525473	1.25413e+06	900978	907399	1.78909e+06	468121	1.25918e+06	988114	977043	2.44835e+06	1.21319e+06	605391	426202	824725	336620	1.0564e+06	548439	407859	807055	586009	404431	531883	585310	572142	464728	547201	809896	716476	1.01379e+06	664228	609883	427567	587496	409615	547006	896584	750004	2.08315e+06	984588	451751	931347
185	175	212.636	205.433	221.667	697.489	943508	[C36H71N2O7PNa]+	C36H71N2O7P_[M+Na]+	541242	1.14516e+06	892955	806804	1.10422e+06	801020	783682	1.0469e+06	1.08028e+06	1.21738e+06	1.19041e+06	1.23031e+06	1.63642e+06	945782	486121	820974	672457	546237	537669	704561	908282	1.35352e+06	811448	1.03674e+06	768672	860627	824135	882625	835885	887990	709576	808831	1.05046e+06	791630	623014	1348743	1.2354e+06	1.03444e+06	622802	718875	796070
186	176	212.636	205.433	221.667	697.489	943508	[C39H69O10]+	C39H68O10_[M+H]+	541242	1.14516e+06	892955	806804	1.10422e+06	801020	783682	1.0469e+06	1.08028e+06	1.21738e+06	1.19041e+06	1.23031e+06	1.63642e+06	945782	486121	820974	672457	546237	537669	704561	908282	1.35352e+06	811448	1.03674e+06	768672	860627	824135	882625	835885	887990	709576	808831	1.05046e+06	791630	623014	1348743	1.2354e+06	1.03444e+06	622802	718875	796070
187	177	480.839	476.166	486.718	697.525	10423900	[C37H75N2O6PNa]+	C37H75N2O6P_[M+Na]+	5339125	12804890	9884818	8019420	14324630	9772773	12350013	10926252	13335430	18339074	13738651	9139237	6.12301e+06	10417053	5766156	8892357	8650531	6192187	8.24164e+06	8753017	4612938	11404302	10594161	6.0742e+06	6.70862e+06	7765996	9269704	9340598	9625867	8502183	8385494	6040899	9296871	4967607	6.07423e+06	11782849	9752041	12079184	11821519	6.72295e+06	9652358
188	178	480.839	476.166	486.718	697.525	10423900	[C40H73O9]+	C40H74O10_[M+H-H2O]+	5339125	12804890	9884818	8019420	14324630	9772773	12350013	10926252	13335430	18339074	13738651	9139237	6.12301e+06	10417053	5766156	8892357	8650531	6192187	8.24164e+06	8753017	4612938	11404302	10594161	6.0742e+06	6.70862e+06	7765996	9269704	9340598	9625867	8502183	8385494	6040899	9296871	4967607	6.07423e+06	11782849	9752041	12079184	11821519	6.72295e+06	9652358
189	179	694.341	687.255	701.075	701.548	624823	[C40H78O7P]+	C40H79O8P_[M+H-H2O]+; C40H77O7P_[M+H]+	1537552	1.75995e+06		35779.8	111457	42193	20909.8		578184		26629.6	2.38591e+06	2.35164e+06				15129.1				795924			72999.1				18261	14827.8			18560.8
190	180	508.797	492.909	513.785	701.559	10385992	[C39H78N2O6P]+	C39H74NO6P_[M+NH4]+; C39H77N2O6P_[M+H]+; C39H79N2O7P_[M+H-H2O]+	7547008	24745686	11352413	10990983	13673707	7.34349e+06	15506269	12890989	15145689	28016980	15920041	12980260	13989389	10624036	5.40095e+06	8939664	5.9262e+06	5.69687e+06	6.63783e+06	8559030	9344807	6.08011e+06	8005437	7.55819e+06	9368286	8060743	10216455	7.62347e+06	11638759	2.09902e+06	1.61833e+06	5.28593e+06	8323469	5130370	5620170	13784308	12983583	12239953	10358130	5.99064e+06	13995437
191	181	610.307	606.811	616.402	702.543	2.3323e+06	[C39H77NO7P]+	C39H78NO8P_[M+H-H2O]+; C39H73O7P_[M+NH4]+; C39H76NO7P_[M+H]+	1.69067e+06	2.73957e+06	5257787	1400730	3.62161e+06	3.68102e+06	2.48762e+06	2.72853e+06	3736224	6.52057e+06	5156708	4.99843e+06	4.04761e+06	1.7632e+06	1.25132e+06	2.26831e+06	1.7033e+06	1.96619e+06	1.51116e+06	900515	1.89659e+06	3910698	3.53327e+06	1.09662e+06	1.77807e+06	2342170	2.25112e+06	2.0112e+06	1.45493e+06	2.73145e+06	1.42286e+06	1714763	2349672	1.01056e+06	1.41127e+06	3460535	2.2436e+06	3.32683e+06	1302994	1.00185e+06	2.24078e+06
192	182	707.304	695.794	724.797	703.564	6.82025e+06	[C40H80O7P]+	C40H79O7P_[M+H]+	4229920	5.53623e+06	347402	1.02469e+06	3413721	667843	59199.5	322444	5.83108e+06	108031	674129	4229543	5001213	38473.7	276732	226202	598219	98551.1	166303	107726	5.39919e+06	68260.6	88868.4	2.34738e+06	202759	103383	353342	242777	532206	246371	85386.5	652377	102980	192757	70037.6	144499	59191.8	97766	258166	85459	71317.3
193	183	220.51	214.64	227.431	704.499	1.19858e+06	[C39H72NO6PNa]+	C39H72NO6P_[M+Na]+	783130	1.5929e+06	1.225e+06	1.06314e+06	1.43186e+06	1136513	1.24062e+06	1.37425e+06	1.53058e+06	1.5985e+06	1.56449e+06	1.5807e+06	2.20024e+06	1.33446e+06	666080	1.05265e+06	885751	787726	799857	893646	1216783	1.84555e+06	981679	1.24699e+06	960509	1.18528e+06	1.17994e+06	1.13715e+06	1.15692e+06	1.16403e+06	1.00175e+06	1.09515e+06	1.41137e+06	970012	928623	1.75087e+06	1681536	1.32747e+06	891460	1.04555e+06	1.12399e+06
194	184	728.251	719.548	737.66	710.629	590415	[C43H84NO6]+	C43H80O6_[M+NH4]+	1.55459e+06	452703	179232	206614	580583	717778	172629	173351	331405	4071122	912430	1.28027e+06	1.07453e+06	140823	199928	131673	171407	210279	184525	121676	208597	588774	619060	127619	129825	123982	196612	1.0773e+06	141293	118715	143552	409452	136261	156900	213069	149684	135440	326020	123990	278512	145401
195	185	227.02	221.524	233.615	711.505	1.15317e+06	[C37H73N2O7PNa]+	C37H73N2O7P_[M+Na]+	833276	1696022	1.14257e+06	831161	1.33161e+06	943197	965597	1.12628e+06	1.32391e+06	1.4908e+06	1.24776e+06	1.53113e+06	2137777	1.31885e+06	600984	871073	756465	671607	677336	753331	1.21902e+06	1.54912e+06	904623	1.17607e+06	865534	1.06829e+06	1.01393e+06	985701	996096	1.13717e+06	940977	948719	1.25636e+06	1054600	782460	1.51592e+06	1.54768e+06	1.18158e+06	833107	825491	1.02811e+06
196	186	227.02	221.524	233.615	711.504	1.15317e+06	[C40H71O10]+	C40H70O10_[M+H]+	833276	1696022	1.14257e+06	831161	1.33161e+06	943197	965597	1.12628e+06	1.32391e+06	1.4908e+06	1.24776e+06	1.53113e+06	2137777	1.31885e+06	600984	871073	756465	671607	677336	753331	1.21902e+06	1.54912e+06	904623	1.17607e+06	865534	1.06829e+06	1.01393e+06	985701	996096	1.13717e+06	940977	948719	1.25636e+06	1054600	782460	1.51592e+06	1.54768e+06	1.18158e+06	833107	825491	1.02811e+06
197	187	505.862	501.308	511.69	711.541	4688160	[C38H77N2O6PNa]+	C38H77N2O6P_[M+Na]+	2365708	7454216	6.42486e+06	3976758	5.76247e+06	3660666	5.53829e+06	5.20758e+06	7.70571e+06	7.61522e+06	5916110	5.46789e+06	3.91703e+06	5.92358e+06	3.43863e+06	4336277	4937888	3.38065e+06	3.73793e+06	6.32877e+06	3488965	6.47571e+06	5.80905e+06	3.45929e+06	3.68588e+06	4226336	5.2519e+06	3.94617e+06	5229427	4.01547e+06	6.17901e+06	3.11489e+06	4.13212e+06	2.99015e+06	3.1803e+06	5673684	5031059	4135646	6.10744e+06	3.00297e+06	5.49195e+06
198	188	505.862	501.308	511.69	711.541	4688160	[C41H75O9]+	C41H76O10_[M+H-H2O]+	2365708	7454216	6.42486e+06	3976758	5.76247e+06	3660666	5.53829e+06	5.20758e+06	7.70571e+06	7.61522e+06	5916110	5.46789e+06	3.91703e+06	5.92358e+06	3.43863e+06	4336277	4937888	3.38065e+06	3.73793e+06	6.32877e+06	3488965	6.47571e+06	5.80905e+06	3.45929e+06	3.68588e+06	4226336	5.2519e+06	3.94617e+06	5229427	4.01547e+06	6.17901e+06	3.11489e+06	4.13212e+06	2.99015e+06	3.1803e+06	5673684	5031059	4135646	6.10744e+06	3.00297e+06	5.49195e+06
199	189	712.507	696.333	728.17	711.569	1649179	[C42H80O6P]+	C42H81O7P_[M+H-H2O]+	1278761	1.0506e+06	252988	505027	2.18023e+06	744207	114403	237938	2502724	89018.4	449168	1.48078e+06	1241876	102745	250758	205683	374828	45846.1	105079	158651	1.12282e+06	42461.2	57557.4	1.70554e+06	212150	66523.9	282654	306356	654660	138686	105160	786935	52882.1	190119	65239.5	58245.6	48083.6	44828.4	340642	79769.7	107134
200	190	747.792	742.878	753.471	712.645	2.19373e+06	[C43H86NO6]+	C43H82O6_[M+NH4]+	3.05948e+06	762322	762560	685934	1.80922e+06	3.15983e+06	636188	709182	1.1006e+06	9144917	3.61426e+06	6664029	2.70456e+06	536301	722488	642868	557913	851512	556972	423959	449609	4.62348e+06	3.38552e+06	537616	499915	515314	605737	6.96223e+06	658141	459507	740615	1.57324e+06	503641	555390	780759	546322	689910	1.90594e+06	582992	888015	712339
201	191	723.917	717.357	734.968	713.584	394292	[C42H82O6P]+	C42H83O7P_[M+H-H2O]+	538071	899655	33948.9	71001.8	196779	45244.5		13910.3	550914		23172.3	566210	1.21147e+06		27015.8	20027.1	34739.4				447676			58706				22688.5	38110.5			42456.9							17574.6	13752.4
202	192	659.414	653.681	670.014	714.603	700922	[C41H83N2O5P]+	C41H84N2O6P_[M+H-H2O]+	1.55528e+06	3.94917e+06		67998.6	152146		38550.4	24188.6	789497	37617.8	35683.8	3.73484e+06	5399810	21322.6	15453.4	20652	21873.6	23048.9			2.68543e+06	20157.1		47986.4	21162.1			61215.3	22719	30882.4			18368.2							47311.3
203	193	659.414	653.681	670.014	714.603	700922	[C45H80NO5]+	C45H76O5_[M+NH4]+	1.55528e+06	3.94917e+06		67998.6	152146		38550.4	24188.6	789497	37617.8	35683.8	3.73484e+06	5399810	21322.6	15453.4	20652	21873.6	23048.9			2.68543e+06	20157.1		47986.4	21162.1			61215.3	22719	30882.4			18368.2							47311.3
204	194	767.102	764.208	771.671	714.618	13351762	[C49H80NO2]+	C49H76O2_[M+NH4]+	1.12423e+06	1.69003e+06	6835126	17980972	3.44576e+06	3679962	32077994	7.05261e+06	13246973	8910502	7.42899e+06	3.03745e+06	4.87901e+06	26995826	7.76249e+06	8490501	16999898	23755878	16116731	34128772	7.5034e+06	14781453	20465822	12700994	24843504	12592268	23965850	2.33388e+06	18949870	18277618	28581142	22213786	18507836	13730829	10365291	14584539	8641898	5141808	27424316	5140072	35785532
205	195	514.037	507.766	525.456	715.575	4227226	[C40H80N2O6P]+	C40H81N2O7P_[M+H-H2O]+; C40H79N2O6P_[M+H]+	2.05545e+06	6340027	4478643	4.63673e+06	4.65679e+06	2.25805e+06	6344568	4.70747e+06	5.53675e+06	10640356	6487299	3.50304e+06	3.47257e+06	5.38584e+06	1.95011e+06	3.00371e+06	2.56623e+06	2.09249e+06	2616932	4666283	2460655	3.38121e+06	3.65931e+06	2.38928e+06	2.81695e+06	2.69716e+06	3887712	2.80639e+06	4.66189e+06	2.8508e+06	4.07076e+06	1.66907e+06	2967937	2.67005e+06	3.1407e+06	4.55846e+06	3.54882e+06	3.21546e+06	4122336	1.91706e+06	6.70041e+06
206	196	558.193	552.974	567.621	716.559	4.25603e+06	[C45H75NO4Na]+	C45H75NO4_[M+Na]+	2.84091e+06	5.63944e+06	3.79403e+06	2.12715e+06	4.95247e+06	2005114	4.88051e+06	2.51071e+06	4.40577e+06	2.99679e+06	2.92278e+06	4.04586e+06	4561771	4.23948e+06	1.49622e+06	3.9383e+06	2.31193e+06	2237322	2.28768e+06	3.14705e+06	4164209	2.35575e+06	3.63538e+06	2.44065e+06	2924856	2.24336e+06	2.77647e+06	2382971	3.6552e+06	5616881	3.82081e+06	1.76058e+06	5573059	1.49253e+06	1.8585e+06	4.07876e+06	2850773	4.38527e+06	3.53887e+06	2.30355e+06	2.50969e+06
207	197	462.147	458.888	469.51	716.567	292460	[C40H78NO9]+	C40H77NO9_[M+H]+	118264	318537	399381	169088	375411	258419	431214	442099	240197	1195097	544190	443218	217128	326812	195510	217956	318928	146049	219222	129127	239723	625502	494566	272646	278738	492529	408517	209460	137112	387126	281721	236794	344256	168672	79450.3	602175	223046	289665	297230	119530	412581
208	198	472.382	467.651	478.136	717.554	926829	[C39H78N2O7P]+	C39H77N2O7P_[M+H]+; C39H74NO7P_[M+NH4]+	613273	1.98004e+06	1.31311e+06	1.11565e+06	1.03584e+06	745907	1.56394e+06	1.09419e+06	1.5327e+06	1.78702e+06	1371112	1.47598e+06	1.46275e+06	867024	678136	999216	475464	765834	682088	994712	760509	498522	656373	1.00492e+06	672434	748046	908519	571504	1.09002e+06	779681	1089107	491941	653674	694749	555232	1.11056e+06	1.43021e+06	930459	973928	627655	1.22856e+06
209	199	543.943	543.185	568.905	717.591	33523042	[C40H82N2O6P]+	C40H78NO6P_[M+NH4]+; C40H81N2O6P_[M+H]+	5.13139e+06	11784369	6762267	5.16693e+06	5.74152e+06	3.81944e+06	3.58789e+06	7035280	12392486	14005347	5.99599e+06	5.4647e+06	6525709	5.48421e+06	4172155	8541223	4.81485e+06	4604147	3.29597e+06	5888932	6.17625e+06	12639074	9290729	3.75997e+06	4.12939e+06	3.93306e+06	9076683	4.39808e+06	4808983	6.26026e+06	6.77665e+06	3.25837e+06	5486434	3.40865e+06	4.56132e+06	10106951	4.01731e+06	4.48303e+06	7.02962e+06	3.51e+06	11021806
210	199	553.33	543.185	568.905	717.591	33523042	[C40H82N2O6P]+	C40H78NO6P_[M+NH4]+; C40H81N2O6P_[M+H]+	20415596	45687256	37974704	28433140	32510228	20779104	47266924	37979744	57433068	79970704	46527952	46141032	35080644	40365756	19193598	25733596	26374112	20488416	21686728	41056540	23314658	34729412	30984960	20445650	24503310	25366960	34633964	18090126	32730758	33693920	33996192	17464382	26178794	20069144	25868492	41977912	31704192	23379072	34008164	19382898	51482944
211	200	233.185	227.649	240.338	718.515	709557	[C40H74NO6PNa]+	C40H74NO6P_[M+Na]+	450814	962467	650692	575374	749056	518478	603616	661385	805154	850610	794602	762877	1.38889e+06	738126	332089	498745	557254	461096	392237	532254	725497	835635	570252	666776	530408	636017	557967	654008	719425	636934	604126	573170	728839	523965	467624	1.0015e+06	900949	765678	494332	508996	625674
212	201	595.762	591.304	615.347	718.575	27061640	[C40H81NO7P]+	C40H77O7P_[M+NH4]+; C40H80NO7P_[M+H]+	14970573	40890464	30540112	20818306	35406456	22359374	39846748	32361936	35254044	51070484	43038604	52058700	41005000	23224698	14423171	26851072	20492358	22198326	20406624	19877668	28705510	28031512	33890764	17729768	23242628	23877804	24740226	18221746	23171136	42100596	31449810	17361330	39678956	11555157	11719635	35127916	37204132	29248858	19681392	20154092	32639584
213	202	564.313	559.54	580.83	718.575	5.43e+06	[C40H81NO7P]+	C40H77O7P_[M+NH4]+; C40H80NO7P_[M+H]+	4452960	8344388	5.07696e+06	3.0981e+06	7.23969e+06	2.98207e+06	7488937	3.67933e+06	6.91263e+06	7064871	4.25297e+06	5.86351e+06	5.55232e+06	4.0093e+06	3.11244e+06	4857195	3240059	3.06764e+06	3625673	3.57257e+06	4864190	4.0528e+06	5946595	3.07659e+06	4.50136e+06	3.83554e+06	3.9907e+06	5121401	5006339	5.17794e+06	4263977	2.50232e+06	5062437	2.87611e+06	2575546	5422135	5.2581e+06	5.19015e+06	5.34907e+06	3.01096e+06	4.27461e+06
214	203	211.177	203.812	220.169	719.501	687831	[C42H72O7P]+	C42H73O8P_[M+H-H2O]+	421250	871194	685826	682092	970683	764581	687465	775490	879306	1.00213e+06	992833	1.02114e+06	1.12167e+06	673048	425392	609638	580744	441575	420291	534915	713210	1.09412e+06	632676	725844	546273	717956	564173	624684	585532	673393	532159	560972	875618	562603	500213	985957	978811	754478	526753	598794	580434
215	204	211.177	203.812	220.169	719.501	687831	[C47H68O4Na]+	C47H68O4_[M+Na]+	421250	871194	685826	682092	970683	764581	687465	775490	879306	1.00213e+06	992833	1.02114e+06	1.12167e+06	673048	425392	609638	580744	441575	420291	534915	713210	1.09412e+06	632676	725844	546273	717956	564173	624684	585532	673393	532159	560972	875618	562603	500213	985957	978811	754478	526753	598794	580434
216	205	211.177	203.812	220.169	719.504	687831	[C39H76O7SP]+	C39H77O8PS_[M+H-H2O]+	421250	871194	685826	682092	970683	764581	687465	775490	879306	1.00213e+06	992833	1.02114e+06	1.12167e+06	673048	425392	609638	580744	441575	420291	534915	713210	1.09412e+06	632676	725844	546273	717956	564173	624684	585532	673393	532159	560972	875618	562603	500213	985957	978811	754478	526753	598794	580434
217	206	707.229	696.031	724.611	719.537	1468447	[C43H76O6P]+	C43H77O7P_[M+H-H2O]+	1.22431e+06	1.22359e+06	104920	281317	765501	196802	28682.1	74652.6	1.38585e+06	44685.7	184991	1217619	1.32016e+06		94394.5	64020.9	164120	31064.3	53222.4	37620.9	1.17815e+06	32018.4	29620.2	499904	69712.3	46525.9	101722	61802	159288	56376.4	32444.2	172657	37161	45220.5	21718.2	39403.5	20490.8	29612.9	89332.9	35318.6	24129.5
218	207	515.409	510.474	521.166	719.57	12739343	[C39H80N2O7P]+	C39H76NO7P_[M+NH4]+; C39H79N2O7P_[M+H]+	6894203	14734689	18543042	8972334	10703785	8353685	17611088	15823928	18629650	18022628	11930692	15407043	18662912	10540117	10650546	10721654	8233535	15930232	10646857	13073990	10276185	10163155	10760692	10448749	8941721	10229591	10594429	9271332	11145656	12868154	12320587	5908379	12127753	8922224	7.62656e+06	18858728	16166737	7.67594e+06	11564824	11608359	13915482
219	208	601.2	597.29	607.197	720.59	45811736	[C40H83NO7P]+	C40H79O7P_[M+NH4]+; C40H82NO7P_[M+H]+	28197248	60003760	47616692	35688664	54626116	32127446	76642944	49423780	54247500	73396344	44629756	66354388	52413168	31314166	42089864	50041872	27875658	53883116	37992448	29872484	36864368	46962708	58961044	23212846	34515504	30859342	37975124	41539512	38548132	50876368	37419000	26710426	53230972	20254862	22813198	47050272	57127404	43140296	30615192	33530452	48655976
220	209	707.282	700.471	722.214	722.608	6569458	[C47H80NO4]+	C47H76O4_[M+NH4]+	25868042	23107900	113275	364110	2.4322e+06	436492		84372.9	9614906	27244.3	221820	46329204	34585792	27300.9	78511.7	75883.4	195744	22038.1	29493.4	73909.6	11011873		20977.6	1.70965e+06	54757.2	18552.3	160960	84112.2	247406	63196.6	24680.2	307528	40366.6	85645.8	19590.7	29021.2		23564	110110	26766	27054.7
221	210	625.835	621.968	633.982	722.608	1.42168e+06	[C47H80NO4]+	C47H76O4_[M+NH4]+	4339573	9129044		58095.1	325276	68622.9		55222.4	848160		51521.8	3866538	17099826				20392.7		28539.9		4.1151e+06			64530.1				42900.7	33148.4			51359.3		23543.3							31019.1
222	211	488.203	483.296	494.162	723.541	15518096	[C39H77N2O6PNa]+	C39H77N2O6P_[M+Na]+	9645727	13923653	16789142	18746340	17258688	13621607	15955284	16303220	14489442	13151009	15408515	12860054	11222012	17556602	12696882	14483600	11005244	13626356	12106903	15047260	11147240	12404959	13244544	14770454	13122821	12584102	15548190	11210922	17115636	13314991	15299058	10974930	11557232	12089872	12943009	16081086	19518760	14165080	17869392	12482878	17028984
223	212	488.203	483.296	494.162	723.541	15518096	[C42H75O9]+	C42H76O10_[M+H-H2O]+	9645727	13923653	16789142	18746340	17258688	13621607	15955284	16303220	14489442	13151009	15408515	12860054	11222012	17556602	12696882	14483600	11005244	13626356	12106903	15047260	11147240	12404959	13244544	14770454	13122821	12584102	15548190	11210922	17115636	13314991	15299058	10974930	11557232	12089872	12943009	16081086	19518760	14165080	17869392	12482878	17028984
224	213	693.953	689.33	699.929	723.734	1.13007e+06	[C46H95N2O3]+	C46H91NO3_[M+NH4]+	942154	2076850	1.40576e+06	1117743	1.49471e+06	1.02813e+06	1.74724e+06	1.70786e+06	1.72502e+06	3.65772e+06	2188931	1.81617e+06	1.77278e+06	780267	819365	1.03433e+06	562568	790175	677500	600640	940375	1.46958e+06	1.06665e+06	540031	708731	1104229	1.69571e+06	961060	826795	1.4341e+06	612638	576138	1.16924e+06	529003	576936	1.82397e+06	788466	1103896	738515	708911	1.42246e+06
225	214	571.913	567.3	577.703	724.528	29592452	[C41H75NO7P]+	C41H76NO8P_[M+H-H2O]+; C41H71O7P_[M+NH4]+; C41H74NO7P_[M+H]+	13658530	11945831	59784536	26039374	40551428	33657076	31635124	48133684	17285834	44052664	27081594	30102484	46911388	19329850	10393110	21175072	26665398	20903416	13527096	9222809	26828562	37102608	25611000	11224937	31231162	34904272	39545688	28495902	11296081	25331218	14444645	16417510	28467804	13456912	8960358	39406236	11379377	13914185	13745552	6904203	32396416
226	215	239.869	235.175	247.23	725.52	350920	[C38H75N2O7PNa]+	C38H75N2O7P_[M+Na]+	223450	383258	275729	258804	328155	244847	336723	348638	312052	391769	336523	440821	559435	343991	192766	218278	259813	239008	203995	243794	298974	422446	325469	336265	237452	317702	220977	325278	268460	302094	236476	287015	312032	277289	254403	390722	503914	433135	242051	233660	371990
227	216	239.869	235.175	247.23	725.52	350920	[C41H73O10]+	C41H72O10_[M+H]+	223450	383258	275729	258804	328155	244847	336723	348638	312052	391769	336523	440821	559435	343991	192766	218278	259813	239008	203995	243794	298974	422446	325469	336265	237452	317702	220977	325278	268460	302094	236476	287015	312032	277289	254403	390722	503914	433135	242051	233660	371990
228	217	531.951	522.483	540.06	725.556	4647291	[C42H77O9]+	C42H78O10_[M+H-H2O]+	5029896	4996837	4.23014e+06	3.80132e+06	3.39999e+06	4229609	3.0363e+06	3.1322e+06	4.18255e+06	2.91261e+06	2.78364e+06	4.77762e+06	4.60716e+06	3.22538e+06	6.73834e+06	5.35992e+06	3.9907e+06	5624237	4609648	4469171	4.5529e+06	5.82283e+06	6.98547e+06	5255382	4.96475e+06	4496537	3.91148e+06	4.37327e+06	3605542	3.72842e+06	4291853	5.36172e+06	5.04997e+06	5320431	4.3972e+06	4207877	4395775	4251384	5146233	3.82625e+06	3.40045e+06
229	218	707.183	695.794	717.606	725.621	3.3705e+06	[C49H82O2Na]+	C49H82O2_[M+Na]+	6861004	9513781	109463	303102	1.23367e+06	244148	26682.4	92781.8	3.63716e+06	50359.5	227138	9006844	11365414	14731.8	83670.4	93810.5	175856	25463.4	45425.8	40937.8	6868512	27420.8	32798.3	683525	79802.3	33205.2	121204	72395.5	187518	90469.2	48922.1	186040	45726.9	63543.2	16895.2	54461.8	25759.1	39256.1	89006.2	30257.1	28118.2
230	219	219.143	213.234	226.407	726.51	994513	[C37H77NO8SP]+	C37H73O8PS_[M+NH4]+	606480	1.33519e+06	997624	908301	1.24577e+06	943237	1.0575e+06	1.19343e+06	1243169	1.43171e+06	1.29499e+06	1.37596e+06	1.80619e+06	1.09392e+06	623170	892232	783381	759431	607954	709994	1.09597e+06	1.4784e+06	926440	1075840	800811	1.00496e+06	884285	972185	820150	1.08754e+06	825147	855304	1226562	934238	853611	1.37374e+06	1378795	1.17767e+06	794485	813125	946903
231	220	182.039	171.347	200.253	727.502	98872.5	[C39H72N2O8P]+	C39H68NO8P_[M+NH4]+	49811.7	104636	112173	89439.8	142926	84377.6	92022.6	128099	129920	150993	149774	162622	131908	85119.2	51994.1	93787.2	68099.5	55652	76861.7	77606.8	100460	146377	80701.1	91075.2	67033.6	87127.6	74454.1	76532.6	83943.6	90164.3	71993.2	67833.6	129674	73765.1	66963.4	117076	220207	143678	70052	77310.2	81835.8
232	221	703.814	693.281	713.294	727.564	2660172	[C42H80O7P]+	C42H81O8P_[M+H-H2O]+	2.30806e+06	1.95944e+06	66056	232427	1262704	407669	15620	65777	3.05347e+06	18034.4	180276	3.34385e+06	2343065	19895.5	67453.9	72607.8	159857	18379.9	30728.3	61651.1	2.09565e+06		13477.3	1.1031e+06	53900	22979.9	134335	71280.9	176886	46610.9	31131.5	251347	28817.5	80376.5	22147.5	23206		24252.5	85975.6	25095.9	27561.7
233	222	703.814	693.281	713.294	727.564	2660172	[C47H76O4Na]+	C47H76O4_[M+Na]+	2.30806e+06	1.95944e+06	66056	232427	1262704	407669	15620	65777	3.05347e+06	18034.4	180276	3.34385e+06	2343065	19895.5	67453.9	72607.8	159857	18379.9	30728.3	61651.1	2.09565e+06		13477.3	1.1031e+06	53900	22979.9	134335	71280.9	176886	46610.9	31131.5	251347	28817.5	80376.5	22147.5	23206		24252.5	85975.6	25095.9	27561.7
234	223	703.814	693.281	713.225	727.562	2.56719e+06	[C44H75N2O6]+	C22H37NO3_[2M+H]+	2.30806e+06	1.95944e+06	66056	232427	1262704	407669	15620	65777	3.05347e+06	18034.4	180276	3.34385e+06	2343065	19895.5	67453.9	72607.8	159857	18379.9	30728.3	61651.1	2.09565e+06		13477.3	1.1031e+06	53900	22979.9	134335	71280.9	176886	46610.9	31131.5	251347	28817.5	80376.5	22147.5	23206		24252.5	85975.6	25095.9	27561.7
235	227	500.936	484.425	526.825	727.575	2.88478e+06	[C41H80N2O6P]+	C41H76NO6P_[M+NH4]+; C41H81N2O7P_[M+H-H2O]+; C41H79N2O6P_[M+H]+	2.29473e+06	4.6192e+06	2.22871e+06	3.39203e+06	3.96239e+06	1348724	2909244	2.81671e+06	2.72349e+06	6887740	4587308	2.51393e+06	3.21268e+06	1.73014e+06	982782	1.88464e+06	2066848	869767	1654913	1.65463e+06	2.21538e+06	1324300	1.52625e+06	1.23278e+06	1.70731e+06	1803442	2.69051e+06	1642418	3.03727e+06	1678420	1.51846e+06	1.0466e+06	1.8178e+06	1.09495e+06	2.02797e+06	2.85923e+06	2.40268e+06	3467436	1788759	1.80136e+06	2244030
236	227	518.632	484.425	526.825	727.575	2.88478e+06	[C41H80N2O6P]+	C41H76NO6P_[M+NH4]+; C41H81N2O7P_[M+H-H2O]+; C41H79N2O6P_[M+H]+	1.25136e+06	4.14005e+06	1.46224e+06	1.46428e+06	1.59291e+06	1348724	1.52214e+06	1.00611e+06	1.17873e+06	1.7667e+06	1.34755e+06	1.05742e+06	1.27788e+06	661678	657806	1518167	1014401	1.11839e+06	1.50698e+06	857394	1.04353e+06	1.11982e+06	911560	706760	1.0777e+06	809711	970704	858391	2124278	1.35268e+06	947158	854713	738265	440292	725879	1.97171e+06	1.32963e+06	1.22835e+06	1.21412e+06	467638	1812097
237	228	618.341	612.98	624.855	728.559	8.02587e+06	[C41H79NO7P]+	C41H80NO8P_[M+H-H2O]+; C41H75O7P_[M+NH4]+; C41H78NO7P_[M+H]+	6.77688e+06	9760653	12760836	6.0026e+06	9661772	12038513	8550377	16024551	4.61953e+06	17270074	10493228	15056536	18176230	2305583	4.24277e+06	9629195	6.85238e+06	6598496	7.84746e+06	1402393	16093120	16004262	11973551	3.03978e+06	7.49665e+06	9037970	9068064	7833924	2247973	12587924	3153891	5697125	7.84772e+06	1.78827e+06	1.93334e+06	14992951	4746746	8510167	2509730	1.21819e+06	14386312
238	229	718.635	712.563	729.088	729.579	571221	[C42H82O7P]+	C42H83O8P_[M+H-H2O]+; C42H81O7P_[M+H]+	1.15184e+06	1.19354e+06	12862.4	21343.2	132227	27712.1			739395			1.82106e+06	1.52588e+06								414298			61613.8								19682.6
239	230	536.55	531.676	542.603	729.591	169234112	[C41H82N2O6P]+	C41H81N2O6P_[M+H]+	103868408	185501888	187978000	190109120	191311952	111266704	209803408	197360096	245228080	213666800	225380416	156136720	147817920	195012912	76684456	91400968	79825176	83829312	119469352	235650912	104176256	88351640	102435360	123057440	115553176	94868176	137566384	74595416	230985824	146559408	145908304	92622536	88285656	157003408	142141456	128755408	261273184	107181816	159058560	101892664	199022368
240	231	501.481	496.492	507.434	730.538	32825618	[C40H77NO8P]+	C40H73O8P_[M+NH4]+; C40H76NO8P_[M+H]+; C40H78NO9P_[M+H-H2O]+	42884900	79821048	22830432	20037002	56419588	20167708	36809612	32068114	24238080	176664176	81488664	40104616	55896112	11138223	13082590	18837574	42185296	15133433	10877542	3862677	33081482	17518818	24227796	6510444	9333717	24333460	44441004	38655652	17377348	26022872	9615867	20309004	42669612	5025782	11456436	37212032	9569796	65851152	12035708	14182902	27760166
241	232	501.481	496.492	507.434	730.541	31291968	[C47H72NO5]+	C47H68O5_[M+NH4]+	42884900	79821048	22830432	20037002	56419588	20167708	36809612	32068114	24238080	176664176	81488664	40104616	55896112	11138223	13082590	18837574	42185296	15133433	10877542	3862677	33081482	17518818	24227796	6510444	9333717	24333460	44441004	38655652	17377348	26022872	9615867	20309004	42669612	5025782	11456436	37212032	9569796	65851152	12035708	14182902	27760166
242	233	647.303	642.387	652.71	730.575	2.7234e+06	[C41H81NO7P]+	C41H82NO8P_[M+H-H2O]+; C41H77O7P_[M+NH4]+; C41H80NO7P_[M+H]+	1.57305e+06	2.96985e+06	5887487	1.72818e+06	3.39203e+06	4.10475e+06	3179366	3195301	3.3651e+06	8107122	5583483	5022883	4851906	1.70333e+06	1.5272e+06	2.12138e+06	1.94804e+06	2466420	2.00098e+06	933681	2.80449e+06	5.10322e+06	3.70902e+06	1.01281e+06	2.38608e+06	2.58085e+06	2.75445e+06	1670102	1.05193e+06	3.59838e+06	1.30416e+06	2.06327e+06	2258880	1.02485e+06	1.04998e+06	4645192	1.65614e+06	2.6522e+06	1049092	779127	4.85517e+06
243	234	623.829	614.998	633.324	730.575	985192	[C41H81NO7P]+	C41H82NO8P_[M+H-H2O]+; C41H77O7P_[M+NH4]+; C41H80NO7P_[M+H]+	2217565	1869799	1.73443e+06	372333	1.92628e+06	1.70059e+06	832190	845702	2382375	3.43284e+06	3.46032e+06	1879515	655883	662507	899175	1.23893e+06	404257	310695	416752	250721	612832	526657	473314	397530	368837	248289	486245	1.24307e+06	766404	482892	422344	210828	251408	239706	913333	349297	1978443	3.31157e+06	359057	246667	199639
244	235	575.53	570.787	581.525	731.606	294473408	[C41H84N2O6P]+	C41H80NO6P_[M+NH4]+; C41H83N2O6P_[M+H]+	176056896	376038592	349817056	265813232	318151264	255574928	366268736	312782720	510920480	426080384	392642080	354056160	357509728	351374752	183353936	179972384	195260480	222502112	214282608	403593120	178101792	291763456	248824112	200781408	180216208	203360752	271552960	158625760	378490112	315951552	256967040	196594032	220133088	355452416	320313216	280193248	336986592	180014944	300606880	251494608	339673152
245	236	537.52	531.74	543.904	732.554	217511536	[C40H79NO8P]+	C40H75O8P_[M+NH4]+; C40H78NO8P_[M+H]+; C40H80NO9P_[M+H-H2O]+	381744416	377275360	170211936	104171144	236314144	209257968	275343584	136784928	263573920	669847808	269862848	249802528	452184640	195082704	77202952	93663608	84616712	164484128	69072592	71768976	84486992	93693120	61639584	86339832	81852224	67891864	122947472	306738208	176529472	244050864	72693920	150679120	157815632	76978424	127083848	127271432	113169648	339542464	168781760	168726976	117370720
246	237	537.52	531.74	543.904	732.552	217511536	[C42H74N3O7]+	C42H75N3O8_[M+H-H2O]+	381744416	377275360	170211936	104171144	236314144	209257968	275343584	136784928	263573920	669847808	269862848	249802528	452184640	195082704	77202952	93663608	84616712	164484128	69072592	71768976	84486992	93693120	61639584	86339832	81852224	67891864	122947472	306738208	176529472	244050864	72693920	150679120	157815632	76978424	127083848	127271432	113169648	339542464	168781760	168726976	117370720
247	238	225.601	219.563	232.896	733.517	1.03467e+06	[C43H74O7P]+	C43H75O8P_[M+H-H2O]+; C43H73O7P_[M+H]+	683937	1.37124e+06	1.01489e+06	914470	1.22869e+06	900074	851283	998422	1.13715e+06	1.35772e+06	1.24111e+06	1.27787e+06	1.6851e+06	1.06207e+06	562450	809206	795752	683219	626655	757873	1.05124e+06	1.52061e+06	819275	1.0217e+06	841097	1.02527e+06	869038	1.02853e+06	835081	1.02709e+06	847120	815085	1.07711e+06	899106	785820	1284657	1331131	1.10511e+06	747750	799048	996998
248	239	225.601	219.563	232.896	733.519	1.03467e+06	[C50H69O4]+	C25H34O2_[2M+H]+	683937	1.37124e+06	1.01489e+06	914470	1.22869e+06	900074	851283	998422	1.13715e+06	1.35772e+06	1.24111e+06	1.27787e+06	1.6851e+06	1.06207e+06	562450	809206	795752	683219	626655	757873	1.05124e+06	1.52061e+06	819275	1.0217e+06	841097	1.02527e+06	869038	1.02853e+06	835081	1.02709e+06	847120	815085	1.07711e+06	899106	785820	1284657	1331131	1.10511e+06	747750	799048	996998
249	240	590.959	586.439	597.169	733.622	32747994	[C41H86N2O6P]+	C41H82NO6P_[M+NH4]+; C41H85N2O6P_[M+H]+	12273823	13684829	16458728	9646031	19929076	21668928	17295006	25313748	76170736	21797276	25279866	25609048	36500600	77731864	9521409	9304302	8.21263e+06	27844972	17871328	110462368	5.84313e+06	12335036	9364562	18919810	8282132	8960574	15390256	9695171	85370904	19708286	14344613	22518766	8317967	36443516	35357272	11721184	64175468	11199420	37113764	37973836	20981612
250	241	576.01	571.145	581.872	734.569	226662384	[C40H81NO8P]+	C40H77O8P_[M+NH4]+; C40H80NO8P_[M+H]+	164443680	278727520	212653360	133705488	229812624	223521088	328057664	248118272	258273184	364018624	310706240	299053312	322471392	179315200	144029184	181991664	163988416	262223760	147157024	209866032	161341904	184894064	212388144	147678720	172011456	176097712	177240400	177282160	246876144	252454608	249765040	165004544	243984240	137257328	140820480	270741728	230302096	262344576	198081792	189074688	318957728
251	242	621.119	609.599	625.36	734.606	828729	[C41H85NO7P]+	C41H81O7P_[M+NH4]+; C41H84NO7P_[M+H]+	645650	1.03093e+06	690616	683128	591164	543462	1.26503e+06	814424	664173	1.24299e+06	651995	843897	851254	504597	631317	945035	566427	1.02991e+06	624090	572134	741171	1.01249e+06	1.34927e+06	363157	671687	762047	683214	655762	402206	846956	851189	544728	1.01285e+06	312739	371530	1.02851e+06	847882	408702	565744	473047	1.05199e+06
252	242	613.453	609.599	625.36	734.606	828729	[C41H85NO7P]+	C41H81O7P_[M+NH4]+; C41H84NO7P_[M+H]+	645650	1.02454e+06	719480	750655	698344	362624	1.02501e+06	595231	993423	2.55131e+06	578409	891333	483263	446633	353505	1.15262e+06	694532	488975	505932	416192	644312	1.02069e+06	1.35569e+06	281123	501411	457628	739851	488333	472328	989620	611709	233910	871231	184349	280569	1.11662e+06	521921	437372	520493	240589	873025
253	243	730.613	719.581	742.94	736.645	1.52943e+06	[C45H86NO6]+	C45H82O6_[M+NH4]+	4.12301e+06	898658	510537	660278	1.49588e+06	2.28423e+06	523592	823569	846979	7408516	3541931	2033351	2.39913e+06	281294	876710	216171	144930	404364	320944	133988	135376	747464	649167	259822	407045	149743	159364	2.12715e+06	492448	130273	247459	774417	122196	374871	867483	157584	417398	701730	267500	947431	261373
254	244	709.163	700.83	717.357	737.749	1.12462e+06	[C47H97N2O3]+	C47H93NO3_[M+NH4]+	798779	1.06698e+06	1.23508e+06	885368	1.1983e+06	904754	1.89054e+06	1.31911e+06	1.66558e+06	4.09414e+06	1.86655e+06	1.15161e+06	950419	765283	771859	855750	435079	572485	597482	749401	715993	1.35393e+06	905367	562614	646392	936686	1.53581e+06	803975	708701	1.25852e+06	647710	610723	1.04533e+06	527271	556003	1.94954e+06	740663	911158	838039	731146	1.42857e+06
255	245	521.519	518.564	527.606	738.507	1.09663e+06	[C41H73NO8P]+	C41H69O8P_[M+NH4]+; C41H72NO8P_[M+H]+	1.20606e+06	992863	668752	851514	542861	1.27111e+06	776215	534484	1.21613e+06	4036641	2.69845e+06	1.9235e+06	810994	1.14022e+06	225355	474617	399116	384955	308122	483791	426156	575052	531366	528853	204538	978676	401921	1.08603e+06	604774	638364	1.10852e+06	741245	342104	223366	306405	846438	495317	1.17797e+06	231422	966528	1.35095e+06
256	246	592.431	583.312	601.342	738.543	1.5366e+06	[C42H77NO7P]+	C42H78NO8P_[M+H-H2O]+; C42H76NO7P_[M+H]+	757859	1.01329e+06	2.5049e+06	1.65555e+06	1751455	1.46995e+06	1.81185e+06	2.11928e+06	760795	2444528	1.34427e+06	1.49368e+06	2.43835e+06	1.02039e+06	579445	1.44253e+06	3.13214e+06	957753	1.63901e+06	400494	1.35528e+06	2.3658e+06	1.56448e+06	521695	2.16727e+06	2283286	2.16007e+06	1.27845e+06	454065	1.8505e+06	893822	947172	1.33652e+06	496328	366157	2.93534e+06	636412	560961	718681	242525	3.56108e+06
257	247	626.454	603.713	649.725	738.603	1.1375e+06	[C47H80NO5]+	C47H76O5_[M+NH4]+	4.17148e+06	5849538		27986.3	124525	34013.3			918956		36406.1	6996900	10878394		37616.6						2.32931e+06			70393.5								25970.6							30723
258	248	748.399	743.467	753.901	738.661	6.16705e+06	[C45H88NO6]+	C45H84O6_[M+NH4]+	14514102	4.03908e+06	2.14384e+06	2.32411e+06	5.58906e+06	8873039	1.89466e+06	2122163	4361252	35952368	12902958	14841066	10025555	1.34864e+06	2.62473e+06	1.11853e+06	848281	2.37055e+06	1.23026e+06	539702	620248	5604902	4.27541e+06	1.23999e+06	833721	631320	1.0672e+06	11250231	1.58212e+06	798671	1.172e+06	4.40285e+06	648024	1.46139e+06	3.02571e+06	960516	1.1858e+06	4641017	1.24098e+06	4726068	1.26337e+06
259	249	488.184	484.014	494.162	739.514	2.43459e+06	[C45H71O8]+	C45H72O9_[M+H-H2O]+	1.31894e+06	2.82404e+06	2.30836e+06	3.28763e+06	2682637	1.8776e+06	2810422	2.92896e+06	2267374	2.59125e+06	2632994	1.86347e+06	1.77554e+06	2.46123e+06	1.87333e+06	1.93739e+06	1.57642e+06	1.8151e+06	2149814	2.51677e+06	1.7965e+06	1589709	2.07811e+06	2.41432e+06	1.92374e+06	1.95684e+06	2728627	1.74188e+06	3138642	2.02745e+06	2.41724e+06	1.43207e+06	1.79076e+06	1.77629e+06	1.9427e+06	2.53647e+06	2.96096e+06	2.50336e+06	2.89027e+06	1.73644e+06	2.68359e+06
260	250	707.3	697.95	714.303	739.636	285531	[C50H84O2Na]+	C50H84O2_[M+Na]+	1368899	5313406		30140.6	123841	26842.9			1.18218e+06		20673.8	1.88582e+06	2.15253e+06				14196.8				1.18308e+06			38177.6
261	251	551.731	548.457	557.54	740.522	16949292	[C41H75NO8P]+	C41H71O8P_[M+NH4]+; C41H74NO8P_[M+H]+; C41H76NO9P_[M+H-H2O]+	33209332	16092377	16402392	10466290	19354810	21985262	13524691	19426132	15672515	40923936	34177264	34427636	14017572	17446316	5885361	8422926	10672672	6872048	6.27047e+06	9245044	7.97899e+06	7483850	8098312	8477663	6.00807e+06	12978664	8577270	23487594	13091538	11094372	14783920	10022950	11369972	6.00153e+06	7.03947e+06	13519059	17178510	20752008	4.4867e+06	29470420	14377771
262	252	522.253	517.522	529.28	740.559	2.95059e+06	[C42H79NO7P]+	C42H78NO7P_[M+H]+; C42H80NO8P_[M+H-H2O]+	503012	3.38905e+06	1.08943e+06	1739778	1100845	2.20339e+06	2.11874e+06	1289223	1.11069e+06	2.78553e+06	1.55577e+06	1.19718e+06	3.14721e+06	838435	788940	1.35237e+06	4.45553e+06	1.16219e+06	2.0759e+06	519108	1.6542e+06	3111521	1.79463e+06	1.01997e+06	2.35716e+06	5.80628e+06	2.2524e+06	820150	1.28526e+06	1.0255e+06	1.76079e+06	1.31222e+06	1.42937e+06	261382	436689	4041674	1.15403e+06	1.03586e+06	712795	335430	5781376
263	253	758.569	752.035	768.888	740.676	7474722	[C45H90NO6]+	C45H86O6_[M+NH4]+	11190231	3.43214e+06	2.01788e+06	2.47048e+06	5027679	6.82322e+06	2.00455e+06	2.48148e+06	3.61257e+06	25679020	10408446	24370748	11297292	1.46893e+06	2.6683e+06	2.13595e+06	1.69842e+06	3.39035e+06	1.82237e+06	1244425	1.44771e+06	15765456	11451344	1.97134e+06	1680096	1.40591e+06	2.00391e+06	15695368	1.5586e+06	1.53401e+06	2231092	6074122	1693229	1.79132e+06	2.4691e+06	1.59431e+06	1.68684e+06	6137740	1.70534e+06	3.55018e+06	2690274
264	254	209.821	202.203	219.36	741.518	507980	[C40H74N2O8P]+	C40H70NO8P_[M+NH4]+	342300	664222	504681	483036	625129	518362	498282	679042	643114	810107	714729	752478	887221	513805	295225	471224	377024	335949	307271	383397	529291	814767	442195	574320	397099	497435	470693	419375	468336	500932	432951	387792	585999	427518	405629	715640	746416	546339	370515	430619	448956
265	255	730.598	724.906	736.65	741.6	265540	[C45H82O6Na]+	C45H82O6_[M+Na]+	212957		87051.3	123421	231139	348403	107552	135247	132967	1.09259e+06	571177	111262	113416	44825.2	179841	40605.8	33170.2	79433.3	52205.4	28843.6	38174.7	151860	122355	56787.2	83716	37514.6	33773.8	396590	92932	34210.5	45263.4	144250	32964	74947.1	148833	29240.2	92552.6	116502	50115.3	154460	48066.8
266	256	730.598	724.906	736.65	741.603	253579	[C47H81O6]+	C47H82O7_[M+H-H2O]+; C47H80O6_[M+H]+	212957		87051.3	123421	231139	348403	107552	135247	132967	1.09259e+06	571177	111262	113416	44825.2	179841	40605.8	33170.2	79433.3	52205.4	28843.6	38174.7	151860	122355	56787.2	83716	37514.6	33773.8	396590	92932	34210.5	45263.4	144250	32964	74947.1	148833	29240.2	92552.6	116502	50115.3	154460	48066.8
267	257	561.224	557.803	568.905	742.538	4.77101e+06	[C41H77NO8P]+	C41H73O8P_[M+NH4]+; C41H76NO8P_[M+H]+; C41H78NO9P_[M+H-H2O]+	8261372	7649030	4.29541e+06	3.14405e+06	5256769	3.92856e+06	2.66755e+06	3.84026e+06	3.78118e+06	12484811	12725340	8633128	4.09624e+06	2.30613e+06	1.58927e+06	2.40723e+06	4.15741e+06	1.93457e+06	1.09604e+06	552572	3.82897e+06	3.16039e+06	3.77901e+06	885448	1.36642e+06	5.90345e+06	2376387	8979620	2.55719e+06	3365941	2.4155e+06	3.31229e+06	3.3516e+06	1.07066e+06	1617435	4.7078e+06	3.77476e+06	5046407	695177	4140127	3.94374e+06
268	258	566.868	562.021	572.837	742.575	127886184	[C42H81NO7P]+	C42H82NO8P_[M+H-H2O]+; C42H80NO7P_[M+H]+	78303264	145654224	110260928	68405960	126899928	69023080	143074368	142007280	104492784	163157280	114135184	114469840	197727872	53512264	66276220	131240216	130894832	63183568	94170784	70428952	194301120	171751184	213569680	52521264	111358360	164288288	144520880	84744760	91766792	166611984	136701376	60046212	205911136	36325988	40398540	191565024	126679456	104325824	70592240	43320612	102557792
269	259	703.598	693.999	713.653	743.537	554669	[C45H76O6P]+	C45H77O7P_[M+H-H2O]+	653146	555452	34294.4	83597.9	395227	108315		20573.5	817313	18632.6	64663.8	682268	587037	16502.8	29268.3	19832.6	66358			25479.6	420825		12058.8	322732	19467.6		40574.9	20269.6	61803.4	14367.6	14531.4	81160.4	16476.4	31600.3		14820.6			32249.6
270	260	627.067	620.91	638.281	743.559	482305	[C42H80O8P]+	C42H79O8P_[M+H]+; C42H81O9P_[M+H-H2O]+	1.29502e+06	1.71027e+06			84349.6				281890			1.51341e+06	2.30313e+06								945418			39241.3								23300.3		37768.9
271	261	627.067	620.91	638.281	743.558	482305	[C47H76O5Na]+	C47H76O5_[M+Na]+	1.29502e+06	1.71027e+06			84349.6				281890			1.51341e+06	2.30313e+06								945418			39241.3								23300.3		37768.9
272	262	559.162	554.326	565.428	743.606	4.45342e+06	[C42H84N2O6P]+	C42H80NO6P_[M+NH4]+; C42H83N2O6P_[M+H]+; C42H85N2O7P_[M+H-H2O]+	2.54814e+06	5.06302e+06	5343050	4.3278e+06	4.11666e+06	2.75197e+06	6.56135e+06	4.52811e+06	7267838	6040956	5.44517e+06	2.98565e+06	2991649	4663910	2.32521e+06	3.68532e+06	3.16053e+06	1.9726e+06	3.84097e+06	6054061	3.26659e+06	3385133	5209234	3.70531e+06	3824033	3.59967e+06	5303448	1.75548e+06	5608930	3.05909e+06	4527445	2458665	2.6766e+06	3.57347e+06	3581040	4217158	4.45585e+06	2.46605e+06	4.25246e+06	2828161	6.46358e+06
273	263	748.299	743.98	753.83	743.616	499485	[C45H84O6Na]+	C45H84O6_[M+Na]+	762454	173430	150092	247659	311089	609890	193498	167664	339871	2.06588e+06	1.03253e+06	675090	479481	111988	230659	124907	73124.7	257972	112012	64579.7	54655.1	517888	420094	122482	81187.7	65396.3	105848	640600	172927	76627.1	127561	440445	73027.4	123235	267402	67848.1	117959	454727	162778	379945	139626
274	264	748.299	743.98	753.83	743.614	476965	[C42H83N2O8]+	C42H79NO8_[M+NH4]+; C21H41NO4_[2M+H]+	762454	173430	150092	247659	311089	609890	193498	167664	339871	2.06588e+06	1.03253e+06	675090	479481	111988	230659	124907	73124.7	257972	112012	64579.7	54655.1	517888	420094	122482	81187.7	65396.3	105848	640600	172927	76627.1	127561	440445	73027.4	123235	267402	67848.1	117959	454727	162778	379945	139626
275	265	748.299	743.98	753.83	743.618	499485	[C47H83O6]+	C47H82O6_[M+H]+	762454	173430	150092	247659	311089	609890	193498	167664	339871	2.06588e+06	1.03253e+06	675090	479481	111988	230659	124907	73124.7	257972	112012	64579.7	54655.1	517888	420094	122482	81187.7	65396.3	105848	640600	172927	76627.1	127561	440445	73027.4	123235	267402	67848.1	117959	454727	162778	379945	139626
276	266	524.915	519.976	530.743	744.554	65147832	[C41H79NO8P]+	C41H75O8P_[M+NH4]+; C41H78NO8P_[M+H]+; C41H80NO9P_[M+H-H2O]+	60667656	99776832	71972152	46622100	86582528	28346930	80263080	73053592	67854344	162851984	98071528	69234912	83318936	36469624	33644828	48940736	64917604	34180100	29250652	18982038	51621388	50183380	56883412	23931824	35909216	48985228	72393840	63928932	48158420	49731052	45045236	27965206	77271352	16126640	30121880	80008736	36737084	75609440	42806144	36377516	55908584
277	267	598.964	591.744	606.401	744.554	28451010	[C41H79NO8P]+	C41H75O8P_[M+NH4]+; C41H78NO8P_[M+H]+; C41H80NO9P_[M+H-H2O]+	71226832	53672412	27239396	21928658	36072228	27835570	17399588	41663736	31605966	78424200	58601860	63987700	37755460	11982537	12616806	16848950	16453772	18448210	11359288	4.31425e+06	19927570	19057910	15664534	6.39842e+06	7.11713e+06	25630220	16642885	53146816	15546325	23817604	9955780	16592695	12638478	6.17688e+06	13743799	21410012	24135794	41869516	4.47553e+06	35161604	14478252
278	268	573.14	569.048	588.371	744.59	96673264	[C42H83NO7P]+	C42H84NO8P_[M+H-H2O]+; C42H82NO7P_[M+H]+	44608812	113826440	80713768	62957644	92159336	54099068	107503344	121603880	54205700	139177024	72295408	95892312	139894272	21777354	68402440	126249080	172409680	81080040	65562596	30512492	172804688	222005824	124115400	45817056	109500840	123112384	68563088	81807120	46593948	104544760	51281504	74362672	104386944	21825122	25326176	139397408	83812832	53745284	41096096	22130050	84176232
279	269	599.02	594.106	604.852	744.59	56662380	[C42H83NO7P]+	C42H84NO8P_[M+H-H2O]+; C42H82NO7P_[M+H]+	26804228	74828072	42435472	26542492	47906500	34214832	67638736	39623888	61731340	65083060	55823800	48946912	43626808	42529184	28843080	51915424	36420596	31451566	35204616	37684568	43150836	48768704	71236288	29142756	49184796	59325972	50154288	27105636	47291488	81129984	62965732	25486220	80803704	20599680	22310408	78273080	64932600	50328016	37191700	23086596	55957560
280	270	520.734	514.249	525.098	745.585	2.67214e+06	[C41H82N2O7P]+	C41H78NO7P_[M+NH4]+; C41H81N2O7P_[M+H]+	1763738	2.92274e+06	4248104	2.45567e+06	1.98869e+06	2173040	3181395	3.25659e+06	6.67955e+06	2736587	3303404	3.054e+06	4446702	2878886	1.68321e+06	1745329	1.11409e+06	1.88614e+06	1.54326e+06	3.87123e+06	1275273	1.10902e+06	1.4159e+06	1.8902e+06	1.45356e+06	1.26561e+06	1.57045e+06	1.46626e+06	2.43256e+06	1392401	1.96379e+06	1.79983e+06	940154	2866183	2.01531e+06	1.75983e+06	3.36339e+06	1.39229e+06	1.82841e+06	3182510	2.76843e+06
281	271	596.026	584.773	606.996	745.622	16593881	[C42H86N2O6P]+	C42H82NO6P_[M+NH4]+; C42H85N2O6P_[M+H]+	10737243	23267772	18986998	11727486	17055482	12222194	28866990	20500172	27845044	45973536	23827006	21425226	17574410	17064906	7.43245e+06	14078327	16496971	8.34322e+06	9943798	15070767	9134025	17936170	19654980	7.10374e+06	10921859	14374243	16047821	11926045	14261956	15112684	13928944	8712318	12856203	8409977	9811133	22194488	11180444	9330446	13804219	9738148	25086796
282	271	587.532	584.773	606.996	745.622	16593881	[C42H86N2O6P]+	C42H82NO6P_[M+NH4]+; C42H85N2O6P_[M+H]+	4173656	3.8958e+06	5.76011e+06	3.78357e+06	3.62847e+06	3.88717e+06	1.76586e+06	4.45773e+06	9881732	6.98889e+06	4.15059e+06	3485930	4.24716e+06	9981246	3.68082e+06	5.04139e+06	3.37744e+06	3295828	2104486	8773212	2564897	7.31516e+06	4772075	2.91345e+06	2.3907e+06	1.95801e+06	5.24755e+06	1.99861e+06	7.43092e+06	3.6533e+06	4.25905e+06	2.22652e+06	1.943e+06	7088059	7163463	2.98145e+06	3.79813e+06	2.88637e+06	8998556	2.95774e+06	7491852
283	272	558.901	554.017	564.838	746.569	44418484	[C41H81NO8P]+	C41H77O8P_[M+NH4]+; C41H80NO8P_[M+H]+; C41H82NO9P_[M+H-H2O]+	52973960	68163848	43252744	27062748	34256640	40021036	61894424	33621204	58150712	105179912	59516120	59240348	51655728	38897608	25536830	35574496	25992036	36436484	19208522	20405746	24178776	39936488	31690726	23054708	28297030	22732888	40036880	47366028	30376400	46222464	28477664	29697108	49866836	20677730	31919470	43607076	23249172	50965924	34778104	23182874	39932224
284	273	628.43	623.75	634.699	746.569	7068873	[C41H81NO8P]+	C41H77O8P_[M+NH4]+; C41H80NO8P_[M+H]+; C41H82NO9P_[M+H-H2O]+	18266562	13923289	9777607	3.18943e+06	16009229	16366964	4.39361e+06	4.93676e+06	11606694	24556918	22661680	15677966	6372176	6.72264e+06	5414817	6.11034e+06	2.46688e+06	2.92321e+06	1.60859e+06	1.19245e+06	1639485	3.60227e+06	4311885	1.54638e+06	2.28063e+06	2.52588e+06	2137713	12930040	6.867e+06	2061038	4033469	4261031	1.69827e+06	2.09753e+06	6.88597e+06	2.5453e+06	13583830	14834529	1.886e+06	7.52966e+06	2.16404e+06
285	274	603.596	599.724	610.046	746.606	69272304	[C42H85NO7P]+	C42H81O7P_[M+NH4]+; C42H84NO7P_[M+H]+	35707764	106244664	71396080	43167436	70302288	41151852	103845568	60579676	84788184	118014408	71967728	69494904	83522800	51873128	42366184	53957756	37435008	70846248	40188164	42861592	50280408	59150460	67284400	32423040	53255964	58834844	56945292	44370628	60609312	72907400	62372596	29927002	71483600	30186544	28119918	91289040	74350776	60180244	38280024	35864828	77488424
286	275	634.26	629.494	640.424	746.606	1.05093e+06	[C42H85NO7P]+	C42H81O7P_[M+NH4]+; C42H84NO7P_[M+H]+	509997	1.96598e+06	1.27709e+06	751133	1259721	985679	1.95248e+06	1316070	1.491e+06	2.54008e+06	1.78869e+06	1.86137e+06	1.57761e+06	893691	500053	1.10162e+06	726834	791376	610951	955779	1.18445e+06	1.46225e+06	1.56872e+06	624394	799200	1.05e+06	1.01613e+06	516672	835689	1.1953e+06	1.10921e+06	532258	1.34989e+06	401055	384082	1815715	1241922	802662	573089	441782	1.92424e+06
287	276	729.457	725.266	735.57	746.629	242660	[C46H84NO6]+	C46H80O6_[M+NH4]+	1.89635e+06	191850	59840.5	36477.5	106676	18502	24982.8	29014.9	27866.6	37283.5	30488	206817		30175.7	47722.6	25622.4	24028.3	39287.5	98085	31958.2		27498.5	35479.3	24491.5	30240.3	35509.4	36167.9	465111	37165.8	28567.5	29843	24488.8	30518.2	22539.8	31106.4	32624	29889.3	1.11717e+06	29907.8	38441.8	75061.7
288	277	237.861	232.336	244.689	747.532	393546	[C44H76O7P]+	C44H77O8P_[M+H-H2O]+	250167	371361	304414	252371	381345	277398	299198	331376	315019	480535	336254	390750	548689	364620	237668	287689	195854	211420	205486	235730	354751	553207	255952	327786	247216	288297	334121	341599	283058	345751	287881	325116	381813	236038	316848	510907	425465	400721	266038	264824	389919
289	278	610.676	607.458	616.257	747.637	641146	[C42H88N2O6P]+	C42H84NO6P_[M+NH4]+	265232	400723	511821	164494	527678	530015	590416	798453	1.48704e+06	1.13147e+06	889295	693054	753747	1.11633e+06	185705	333973	326990	504672	345428	1.58219e+06	165375	523793	334048	237939	230327	298819	476580	346761	1.13551e+06	397806	307226	389532	371730	352223	469692	387608	579181	288072	672046	428668	965678
290	279	217.858	211.998	225.847	748.525	791568	[C41H76NO7PNa]+	C41H76NO7P_[M+Na]+	541152	1.04455e+06	767766	728146	936386	785400	793332	937197	915728	1.19308e+06	1.11948e+06	1.17736e+06	1466001	865307	491434	712519	575422	494927	455350	632579	769340	1.28905e+06	740452	852640	682818	806151	692088	757541	694926	830161	679269	674904	932012	729085	584447	1154968	1.1453e+06	867260	604048	643702	741444
291	280	559.884	555.408	565.882	748.528	19176906	[C43H75NO7P]+	C43H76NO8P_[M+H-H2O]+; C43H74NO7P_[M+H]+	10109268	10987921	28965440	23362300	18711316	19385160	26164294	28435414	23419668	28023194	24617374	20511506	16129928	18343920	9770349	14043213	18383736	14948202	12704081	11353132	17199778	15786450	16875272	10715054	20062804	20853100	19800090	11071332	14693857	17231970	13942004	13457855	12150887	11094079	12093644	21647226	13504398	17981116	11516711	16660115	19772104
292	281	588.25	584.573	602.401	748.585	6.06131e+06	[C41H83NO8P]+	C41H79O8P_[M+NH4]+; C41H82NO8P_[M+H]+	5.22321e+06	6255431	4.08503e+06	6.74697e+06	4773533	3.70445e+06	6.48564e+06	4.18634e+06	4899067	14202413	5896806	7286876	4.24111e+06	4.30466e+06	2.95854e+06	7066937	3665819	4809074	2.63403e+06	3.62703e+06	3.05039e+06	9235824	6776356	3.71266e+06	4018715	2.6521e+06	5.41478e+06	4816925	3854520	9813315	5327148	4545296	4.70826e+06	1.92965e+06	2.92867e+06	8.01027e+06	2546234	6.74188e+06	5.41587e+06	2.80835e+06	7.85629e+06
293	281	596.795	584.573	602.401	748.585	6.06131e+06	[C41H83NO8P]+	C41H79O8P_[M+NH4]+; C41H82NO8P_[M+H]+	2.03659e+06	4.57549e+06	3.82423e+06	65820.5	2.96414e+06	2.37051e+06	5.05213e+06	4.0438e+06	2.82888e+06	9586096	4233618	4818037	4.49175e+06	2.51216e+06	1.61367e+06	3.87453e+06	2.77079e+06	2597163	1.33556e+06	1.59668e+06	2164485	3.6227e+06	3.28499e+06	1.3519e+06	2.57701e+06	2659511	2.53898e+06	3.08724e+06	2.30768e+06	3.78538e+06	3.83715e+06	1.97605e+06	3.56781e+06	1.24352e+06	1.3345e+06	4763051	2237413	2.90569e+06	1.87805e+06	1.43977e+06	7284916
294	282	638.977	634.518	645.951	748.621	6049690	[C42H87NO7P]+	C42H83O7P_[M+NH4]+; C42H86NO7P_[M+H]+	3.25341e+06	10955943	6768751	3.99263e+06	6456804	5.27538e+06	12075267	9138019	7.48572e+06	20724784	8520692	10311886	8587395	2.83571e+06	3.4481e+06	6434890	3.35508e+06	6.10473e+06	3.68518e+06	3.32252e+06	3.75088e+06	7720925	8900484	2601331	5.21413e+06	5.20581e+06	6.47445e+06	3.55659e+06	2.9899e+06	5621690	3964194	2.8097e+06	7684670	1787524	1.86367e+06	9853079	9819220	3.98757e+06	2.49467e+06	2412539	7335401
295	283	500.248	473.292	521.743	749.557	348575	[C41H79N2O6PNa]+	C41H79N2O6P_[M+Na]+	247247	442957	291047	560444	359180	189711	326916	272179	342138	428161	476821	208758	271977	318551	185073	250522	283372	185032	298330	281236	221291	202404	217577	229690	277067	301451	282710	191351	405660	220151	233776	184108	235942	206780	231773	361568	410574	330180	281918	251381	236369
296	284	500.248	473.292	521.743	749.556	348575	[C44H77O9]+	C44H78O10_[M+H-H2O]+	247247	442957	291047	560444	359180	189711	326916	272179	342138	428161	476821	208758	271977	318551	185073	250522	283372	185032	298330	281236	221291	202404	217577	229690	277067	301451	282710	191351	405660	220151	233776	184108	235942	206780	231773	361568	410574	330180	281918	251381	236369
297	285	691.749	687.255	697.41	749.749	1.62083e+06	[C48H97N2O3]+	C48H93NO3_[M+NH4]+	1.20907e+06	2.05277e+06	2.71762e+06	1467220	2.25551e+06	1.41966e+06	2376979	1.7492e+06	2.7879e+06	4.08161e+06	2.5982e+06	2.05712e+06	1.99688e+06	1.68718e+06	1.13756e+06	1.04121e+06	565257	1.45169e+06	968612	1.18464e+06	1.02648e+06	1.46795e+06	829397	1.16164e+06	1052774	1.049e+06	1.39254e+06	891928	1537599	2.37871e+06	1.31545e+06	729782	1.06774e+06	1.12484e+06	1.03607e+06	1.98142e+06	1.29435e+06	1.62745e+06	1.46e+06	1.52887e+06	2.60915e+06
298	286	574.36	566.82	583.158	750.541	15589706	[C41H78NO7PNa]+	C41H78NO7P_[M+Na]+	6755300	5609324	32063284	15629769	21223152	10229776	18351986	23158000	8846051	21587302	13556203	12768246	16344200	12746600	6332543	11689929	20939924	8853896	7302425	5.12084e+06	10361331	20090234	15005457	8578094	20343192	21871510	21289446	16634036	6812740	13543796	9519819	11903176	16795058	7.64506e+06	4.71155e+06	22114636	5879168	7.45601e+06	7.07928e+06	4386598	17551690
299	287	574.36	564.129	591.271	750.543	15589706	[C43H77NO7P]+	C43H78NO8P_[M+H-H2O]+; C43H73O7P_[M+NH4]+; C43H76NO7P_[M+H]+	6755300	5609324	32063284	15629769	21223152	10229776	18351986	23158000	8846051	21587302	13556203	12768246	16344200	12746600	6332543	11689929	20939924	8853896	7302425	5.12084e+06	10361331	20090234	15005457	8578094	20343192	21871510	21289446	16634036	6812740	13543796	9519819	11903176	16795058	7.64506e+06	4.71155e+06	22114636	5879168	7.45601e+06	7.07928e+06	4386598	17551690
300	287	585.961	564.129	591.271	750.543	15589706	[C43H77NO7P]+	C43H78NO8P_[M+H-H2O]+; C43H73O7P_[M+NH4]+; C43H76NO7P_[M+H]+	1.76089e+06	2.90833e+06	2.92532e+06	2487035	3411835	6769266	3420045	3.34678e+06	2.03752e+06	5.9738e+06	3030855	3.63811e+06	3.93716e+06	1.96946e+06	2.19879e+06	2659109	4.59266e+06	1.94571e+06	4.54996e+06	870577	3.91036e+06	4.39697e+06	5.01985e+06	1.20143e+06	2.68853e+06	4533058	3.60712e+06	3.2346e+06	1.27838e+06	3.69958e+06	1795907	2.52551e+06	2.45357e+06	1052289	1.13721e+06	5.89631e+06	2.08621e+06	2.06727e+06	1.33236e+06	1.50684e+06	15259898
301	288	573.4	570.322	577.008	750.601	1.98585e+06	[C41H85NO8P]+	C41H81O8P_[M+NH4]+	117866	3.84487e+06	627854	1.72409e+06	480509	2.02058e+06	3.40831e+06	1.03086e+06	1.76756e+06	1.45155e+06	1.36278e+06	950899	583917	728498	1165654	1.00354e+06	2.94937e+06	1521754	2560013	632829	1.77754e+06	1.11093e+06	1.8856e+06	755289	2.85139e+06	2.99019e+06	981712	199755	1.41482e+06	1.20824e+06	2.55448e+06	1.66629e+06	250141	520681	368867	4.60076e+06	179175	457321	425762	310461	4546350
302	289	536.392	532.718	540.17	751.572	4708033	[C41H81N2O6PNa]+	C41H81N2O6P_[M+Na]+	3.0471e+06	3.51934e+06	5919736	6.3915e+06	4930517	3.89341e+06	3711746	4917295	5807606	2.33141e+06	4.52433e+06	3.51469e+06	2.96848e+06	5372877	4.91169e+06	4325270	4351104	3.99274e+06	6437835	8891651	4.00779e+06	4.09037e+06	4.64315e+06	6.28637e+06	5160344	4490393	4800540	2.78523e+06	6.80348e+06	3870557	5801137	4340180	3.36958e+06	8.2377e+06	6.24786e+06	3548770	7425879	2.78094e+06	5874045	4.0723e+06	4531068
303	290	536.392	532.718	540.17	751.572	4708033	[C44H79O9]+	C44H80O10_[M+H-H2O]+	3.0471e+06	3.51934e+06	5919736	6.3915e+06	4930517	3.89341e+06	3711746	4917295	5807606	2.33141e+06	4.52433e+06	3.51469e+06	2.96848e+06	5372877	4.91169e+06	4325270	4351104	3.99274e+06	6437835	8891651	4.00779e+06	4.09037e+06	4.64315e+06	6.28637e+06	5160344	4490393	4800540	2.78523e+06	6.80348e+06	3870557	5801137	4340180	3.36958e+06	8.2377e+06	6.24786e+06	3548770	7425879	2.78094e+06	5874045	4.0723e+06	4531068
304	291	718.008	713.078	723.533	751.635	211857	[C48H83N2O4]+	C24H41NO2_[2M+H]+	389613	590251		20559.4	53496	16953.3			269831			746269	562880								143275			28580.5
305	292	718.008	713.078	723.533	751.636	211857	[C51H84O2Na]+	C51H84O2_[M+Na]+	389613	590251		20559.4	53496	16953.3			269831			746269	562880								143275			28580.5
306	293	723.641	718.794	729.757	751.765	3.56379e+06	[C48H99N2O3]+	C48H95NO3_[M+NH4]+	2.19611e+06	4384859	3.73259e+06	3.80728e+06	4.55763e+06	4.01402e+06	5828944	4.8342e+06	4.45876e+06	12901914	5849703	5.1461e+06	4.17751e+06	2.69385e+06	2610517	2.97219e+06	1.77301e+06	2.12696e+06	2151104	2.56922e+06	2.79628e+06	4725669	2.89215e+06	2.18197e+06	2.33413e+06	3.46147e+06	5389067	2.4477e+06	2.71916e+06	5.35605e+06	1.96805e+06	2.07693e+06	3.78398e+06	1.8755e+06	1.98833e+06	6.9048e+06	2.75918e+06	2.90109e+06	2464606	2475895	4.09298e+06
307	294	501.44	496.492	507.434	752.52	2.5429e+06	[C40H76NO8PNa]+	C40H76NO8P_[M+Na]+	3.30176e+06	4.57341e+06	2.09015e+06	1.93086e+06	4.0755e+06	1.9508e+06	2621132	2.61893e+06	2163158	7.70336e+06	5971849	2.95188e+06	3.33975e+06	967858	1.52713e+06	1.68653e+06	4.19572e+06	1.67024e+06	1.15839e+06	386318	2.60258e+06	1.94367e+06	2.3166e+06	695269	955346	2.43916e+06	3.48819e+06	2919606	1.59389e+06	2.11876e+06	979557	2.14427e+06	3.56921e+06	613045	1.15871e+06	2.89964e+06	992611	4965358	1.23507e+06	1.52609e+06	2148319
308	295	463.871	459.448	469.831	752.522	386936	[C42H75NO8P]+	C42H71O8P_[M+NH4]+; C42H74NO8P_[M+H]+; C42H76NO9P_[M+H-H2O]+	266401	447293	142277	185644	194929	303773	315176	122933	253890	1890180	735558	373361	386353	206700	71886.2	159034	186382	78691.4	63134	49949.7	160821	217370	252334	65358.1	69507.7	272973	247192	319819	145004	147147	102913	298455	211626	33632	82237	330237	32890.3	334416	102871	95201.9	694233
309	296	611.894	592.192	640.207	752.559	26980324	[C43H79NO7P]+	C43H80NO8P_[M+H-H2O]+; C43H75O7P_[M+NH4]+; C43H78NO7P_[M+H]+	14516452	16939732	50740956	22542424	39445540	38324564	34754800	48192320	14176419	49522632	30043382	30411414	41565728	23381032	11853675	23386822	32548174	17833476	17797526	8.13479e+06	39502336	33627664	33085034	12450173	31621402	29768234	44318856	23648868	11159273	27960270	15579629	17907318	27795472	12963562	7234988	40651456	12681302	12198229	14227323	5014772	67183208
310	296	600.513	592.192	640.207	752.559	26980324	[C43H79NO7P]+	C43H80NO8P_[M+H-H2O]+; C43H75O7P_[M+NH4]+; C43H78NO7P_[M+H]+	2.07162e+06	1.23634e+06	2.51011e+06	1.24e+06	2969434	1.98414e+06	2.5153e+06	2462412	1.86155e+06	3.41913e+06	2.40944e+06	2516614	2.33126e+06	2.12084e+06	1.67319e+06	2.29681e+06	1.84155e+06	1.67656e+06	1311530	1.20144e+06	1.1764e+06	3018206	1973114	1.07344e+06	1.49354e+06	1.82039e+06	2.13777e+06	2.78077e+06	1619121	1979515	916581	1.46114e+06	2674386	948810	935958	2777251	2189781	1.72654e+06	1.39325e+06	1.36614e+06	2486356
311	297	575.26	571.688	579.336	753.588	4.5499e+06	[C41H83N2O6PNa]+	C41H83N2O6P_[M+Na]+	4361642	4.02878e+06	3.82543e+06	4.28899e+06	2.99557e+06	4533334	2.97741e+06	3.17486e+06	4.60259e+06	2.22844e+06	3.51958e+06	3.51077e+06	3.77172e+06	4.40172e+06	4514340	3.72565e+06	3532148	3785966	4876737	7.23723e+06	3.647e+06	4409422	4.25175e+06	4.90685e+06	3.65966e+06	3.21186e+06	3.90097e+06	3409189	5.36355e+06	3.6106e+06	4.08849e+06	4775747	3.38399e+06	8.31159e+06	6.70879e+06	3119930	4.4893e+06	3.08243e+06	5.36499e+06	4.94185e+06	2.7931e+06
312	298	575.26	571.688	579.336	753.588	4.5499e+06	[C44H81O9]+	C44H82O10_[M+H-H2O]+	4361642	4.02878e+06	3.82543e+06	4.28899e+06	2.99557e+06	4533334	2.97741e+06	3.17486e+06	4.60259e+06	2.22844e+06	3.51958e+06	3.51077e+06	3.77172e+06	4.40172e+06	4514340	3.72565e+06	3532148	3785966	4876737	7.23723e+06	3.647e+06	4409422	4.25175e+06	4.90685e+06	3.65966e+06	3.21186e+06	3.90097e+06	3409189	5.36355e+06	3.6106e+06	4.08849e+06	4775747	3.38399e+06	8.31159e+06	6.70879e+06	3119930	4.4893e+06	3.08243e+06	5.36499e+06	4.94185e+06	2.7931e+06
313	299	502.61	499.873	526.875	753.591	1.8509e+06	[C43H82N2O6P]+	C43H78NO6P_[M+NH4]+	215075	572720	330662	452078	548179	123328	418749	347071	313414	522377	401941	222130	238760	304502	195057	241054	185031	138846	258515	281595	272958	71051.2	86300.8	209184	140152	206496	213531	199922	669372	184989	208445	114208	119812	159909	285761	240039	302612	427642	335704	253128	290795
314	299	516.283	499.873	526.875	753.591	1.8509e+06	[C43H82N2O6P]+	C43H78NO6P_[M+NH4]+	1.25779e+06	1.42117e+06	1.46689e+06	2514646	2.10175e+06	1086814	2.3297e+06	2.24784e+06	1.3066e+06	1.02948e+06	1.30594e+06	2.42409e+06	1.65972e+06	2.39879e+06	851183	1063848	468222	2.01354e+06	1.52569e+06	2.06375e+06	920082	644797	664105	749100	754144	997208	854659	1275792	4776941	1.29542e+06	1.32401e+06	800406	992592	1.32198e+06	2.63624e+06	1.07951e+06	1.65916e+06	1.92132e+06	1.87398e+06	2.38211e+06	1.59031e+06
315	300	537.036	532.889	540.408	754.536	5.05667e+06	[C40H78NO8PNa]+	C40H78NO8P_[M+Na]+	8822115	5889460	4.5253e+06	2.92772e+06	4456745	5789677	4.51542e+06	3.25828e+06	5223440	4.79172e+06	4586009	5.30624e+06	7272571	4.0605e+06	3.84913e+06	3.70117e+06	3.10785e+06	6269308	2.89151e+06	2.12412e+06	3.21537e+06	3827421	2.33074e+06	3.67122e+06	3318422	2376669	3.68265e+06	7.34433e+06	4310804	5482786	2.17992e+06	5714349	4.95168e+06	3059364	4507136	3.43013e+06	2.92754e+06	7.47731e+06	5227829	5.06766e+06	2.54867e+06
316	301	495.254	490.398	501.335	754.538	10316744	[C42H77NO8P]+	C42H73O8P_[M+NH4]+; C42H76NO8P_[M+H]+; C42H78NO9P_[M+H-H2O]+	11572943	10717159	6357504	4568991	17056738	10392178	12573503	8.02258e+06	4753412	40829944	17527062	15116457	11078390	8318681	3.35955e+06	6.71336e+06	9638110	3.19149e+06	2.36328e+06	2.66998e+06	4663797	4.77065e+06	9184880	2354457	3.53193e+06	7.168e+06	12177105	12480618	5.75385e+06	5235253	3.42714e+06	8393472	15531754	2.47827e+06	4.68203e+06	12878058	2.14816e+06	12933224	5401300	5360574	13605316
317	302	627.799	616.257	636.26	754.575	1.81748e+06	[C43H81NO7P]+	C43H82NO8P_[M+H-H2O]+; C43H77O7P_[M+NH4]+; C43H80NO7P_[M+H]+	954539	2.30327e+06	2.43585e+06	1.57517e+06	2.01867e+06	1.92521e+06	1.30611e+06	1.82204e+06	750077	6.41394e+06	1.44098e+06	2.3942e+06	2549599	605590	552108	1.05706e+06	1.05914e+06	1.60086e+06	1.10064e+06	243119	1.40342e+06	3.25132e+06	1.98457e+06	352696	936228	1.31085e+06	1.43036e+06	1.72038e+06	377231	2.31684e+06	376465	1.21659e+06	1.19189e+06	370176	328648	1.8161e+06	540059	1.00459e+06	491486	357230	2.40021e+06
318	302	617.969	616.257	636.26	754.575	1.81748e+06	[C43H81NO7P]+	C43H82NO8P_[M+H-H2O]+; C43H77O7P_[M+NH4]+; C43H80NO7P_[M+H]+	4.00282e+06	2.30327e+06	2.25594e+06	1.29233e+06	2.78458e+06	1.92521e+06	2.86107e+06	3.24705e+06	797900	2.88583e+06	2255787	1.61493e+06	1943676	1.11515e+06	606609	1.85801e+06	3.11015e+06	1.54636e+06	1.41579e+06	590484	2.51886e+06	2.85487e+06	2.95795e+06	1118144	2.09387e+06	2153574	5.36036e+06	1.72038e+06	636057	4937836	770305	1.21659e+06	2.07045e+06	609945	468697	2.75852e+06	1.4117e+06	1.29671e+06	949855	410926	2.40021e+06
319	304	480.738	476.525	487.077	755.486	553245	[C41H72O10P]+	C41H71O10P_[M+H]+	366988	268354	625729	718152	552594	712116	591051	579090	527522	532031	597470	317738	286504	658459	582372	627915	629724	626899	645998	681761	375944	740868	611176	633946	611502	760927	671971	562472	625732	555158	627857	569151	600657	558717	590470	593445	694134	562497	670092	693385	616037
320	305	516.766	503.461	529.975	756.554	121873896	[C42H79NO8P]+	C42H75O8P_[M+NH4]+; C42H78NO8P_[M+H]+; C42H80NO9P_[M+H-H2O]+	134758512	216908672	150673440	99359344	128544352	83137312	131300456	89345256	156251504	268106288	177143664	127970424	128904328	59707700	58449672	86853432	64933404	85951976	48680356	36920632	60855692	83426960	85636616	51351652	71939192	149064592	118385304	113881752	91950312	112073056	64841860	104312312	86407208	39865844	75342376	75684112	127002880	168983568	71752120	58793648	79306112
321	305	524.699	503.461	529.975	756.554	121873896	[C42H79NO8P]+	C42H75O8P_[M+NH4]+; C42H78NO8P_[M+H]+; C42H80NO9P_[M+H-H2O]+	68152392	85750304	65941696	39304284	70154112	74874704	94903200	65103424	50931184	232917648	153715712	121780896	97440872	30773712	28306484	44569276	31717416	60520440	17044286	10275565	22600978	37058308	35716536	25136848	22892170	33373284	43436536	106233384	37882508	52556124	20549878	32930830	73873984	27374752	29858180	75684112	38890444	78595584	20199644	37530352	67682168
322	305	506.979	503.461	529.975	756.554	121873896	[C42H79NO8P]+	C42H75O8P_[M+NH4]+; C42H78NO8P_[M+H]+; C42H80NO9P_[M+H-H2O]+	91051816	167250880	61009572	41403488	129256832	29465166	131300456	65400092	75055792	148288208	84369840	47425912	86347048	54205188	21865828	43893748	81817240	24934422	26643808	11521388	88642920	21880080	29114052	17791286	25640474	44323240	64682744	69699008	80115392	102684328	30403976	20041778	83569528	12367916	36131832	101379120	32004542	101033928	50229684	36772684	54959944
323	306	408.434	403.561	425.116	756.554	962634	[C42H79NO8P]+	C42H75O8P_[M+NH4]+; C42H78NO8P_[M+H]+; C42H80NO9P_[M+H-H2O]+	7.86227e+06	11334427	27365.4	40317	222469	42586.7	17394	20599.7	1.6712e+06	18676.9	54018.1	4695005	14862456		15031.9	17640.2	32418.5		14638.3	7774.42	10625477		8273.43	91754.4	16166.6		20850.6	19561.5	26550.6	13722.5		66836.2	10745.1	9564.65	5569.31	7389.47	12983.5	13023	16796	9006.61
324	306	419.794	403.561	425.116	756.554	962634	[C42H79NO8P]+	C42H75O8P_[M+NH4]+; C42H78NO8P_[M+H]+; C42H80NO9P_[M+H-H2O]+	3.23299e+06	5.52196e+06	17993.6	39034.7	129721	27728.9	11741.2	13833.6	873332	13400.7	26089.6	2.52641e+06	7927282		11549.2	8991.44	31150.8				5804472			57889.3				9070.48	23355.8	13241.9		41827.7	9735.99						9888.56
325	307	391.55	387.026	396.922	756.554	751897	[C42H79NO8P]+	C42H75O8P_[M+NH4]+; C42H78NO8P_[M+H]+; C42H80NO9P_[M+H-H2O]+	3.96618e+06	4.03134e+06	21162.4	51820.5	181666	23828.1		27633.9	638257	9884.78	43227	2112267	5015826		20229.3		26158.4				3.49042e+06			64995.8	15195.7		17478.1	12656.4	22310	19158.9		36586.8		13405					11544.4	10385.5
326	308	628.838	624.825	634.901	756.635	684707	[C44H86NO8]+	C44H85NO8_[M+H]+; C44H87NO9_[M+H-H2O]+	326757	996171	741293	664017	816907	627868	1.32874e+06	863764	831894	1.3534e+06	856926	758559	848568	414847	315478	736096	520467	781820	612199	563059	500000	583902	803408	301305	635648	488085	700721	504217	522053	1.14816e+06	580417	431390	762261	427149	354508	1.39297e+06	651690	496595	391610	292348	688628
327	309	580.232	575.318	586.389	757.622	66581276	[C43H86N2O6P]+	C43H85N2O6P_[M+H]+	33931544	57156608	65812940	70830152	72815184	49404252	90954168	74249576	59548608	57889712	55872100	53193084	57716988	61179592	38697784	58187552	54112676	37293928	57818804	62059020	63493716	60388836	74434472	44362664	57096336	65354756	65330504	33994588	62717028	54003976	60781412	51193896	52006516	52609436	46538192	69350080	63161848	34312588	55196132	34810668	96787344
328	310	547.23	542.204	553.432	758.569	4575916544	[C42H81NO8P]+	C42H77O8P_[M+NH4]+; C42H80NO8P_[M+H]+; C42H82NO9P_[M+H-H2O]+	4020762624	3721552128	3783375360	3785817088	3619043584	3079876608	4285931520	4373831680	3597797376	3809733376	3680610304	4538048000	4636812288	3048244992	3375311872	4069939968	3804575488	3461224960	3566469632	3227396864	4070504192	3922158592	4219723264	3292712448	3550063360	3582972672	3844670720	4005888000	3851555328	4400844800	3287738112	3576026624	3599786752	3150615296	3442814976	3970801920	4133099776	3546524160	3532177152	4066910208	3861117184
329	311	593.596	583.383	604.135	758.606	2.21763e+06	[C43H85NO7P]+	C43H86NO8P_[M+H-H2O]+; C43H81O7P_[M+NH4]+; C43H84NO7P_[M+H]+	983460	4.1118e+06	1.77099e+06	1.57099e+06	1.68621e+06	1.72545e+06	2.42451e+06	3.07195e+06	1.26185e+06	5.12474e+06	1.62286e+06	2.50929e+06	2.46207e+06	465048	1.4056e+06	3.08743e+06	5735381	1.67736e+06	2.02832e+06	510098	3.30762e+06	7508917	3658721	931947	2.97527e+06	2.70575e+06	1945262	1780222	713380	2.16118e+06	1.14895e+06	1.71234e+06	2.39299e+06	305328	451407	4331355	1.41103e+06	1.01198e+06	682934	337436	3.12338e+06
330	312	615.928	611.083	621.966	759.637	212586000	[C43H88N2O6P]+	C43H84NO6P_[M+NH4]+; C43H87N2O6P_[M+H]+	131299920	306327104	193364256	162124576	205452544	197332720	353549376	246928240	296732320	456830688	305129088	312074112	262255008	211537696	117293944	180667920	211505904	130573584	132917080	178102048	142015392	231519968	281754688	94236384	135512816	221254288	231027312	145847680	177740176	242074576	142966688	154808656	194092816	126764744	129228192	270133696	158326368	128710024	144507888	155786720	293292000
331	313	579.756	574.622	585.694	760.585	3259953920	[C42H83NO8P]+	C42H79O8P_[M+NH4]+; C42H82NO8P_[M+H]+; C42H84NO9P_[M+H-H2O]+	3170627072	3284496640	2682321152	2224937472	2933590784	3019888896	3446382848	2787918848	3070813696	3808532480	3497839872	3283640320	3449839616	2368127232	2255724288	2237362432	1709335552	2741908992	1912549504	1897955584	2097386496	2252576768	1991168640	2168730880	2157740800	2120190592	2310466560	2894237952	2553332480	3348001792	2263658496	2720409088	2543041536	2160618752	2362028544	2696126976	3236304896	2888801280	2327655680	2896453888	2723436288
332	314	623.517	620.288	629.67	760.621	616524	[C43H87NO7P]+	C43H83O7P_[M+NH4]+; C43H86NO7P_[M+H]+	322286	1.1181e+06	649108	528870	553210	397706	977168	511882	732481	1.97677e+06	851263	635842	625383	400836	325535	671430	474476	506904	328253	336613	480545	903019	866609	317597	591172	518333	728068	329105	320187	825320	586760	215448	735600	209220	185581	1.03296e+06	705557	462070	239989	169706	960270
333	315	708.694	705.023	714.662	760.645	801815	[C43H89N2O6P]+	C43H88N2O6P_[M+H]+	1.92154e+06	427208	192493	405291	1.19144e+06	461355	318522	587455	285557	1.01273e+06	664958	402993	379796	70327.1	380764	128597	22516.8	109091	91473.4	31701.9		62651.9	78904.4	145059	996394	44785.1	23185.4	730509	402690	39692.2	181230	141461	17815	174366	515386	52446.1	419671	209579	131676	371725	34661
334	316	708.694	705.023	714.662	760.645	801815	[C47H86NO6]+	C47H82O6_[M+NH4]+	1.92154e+06	427208	192493	405291	1.19144e+06	461355	318522	587455	285557	1.01273e+06	664958	402993	379796	70327.1	380764	128597	22516.8	109091	91473.4	31701.9		62651.9	78904.4	145059	996394	44785.1	23185.4	730509	402690	39692.2	181230	141461	17815	174366	515386	52446.1	419671	209579	131676	371725	34661
335	317	629.597	625.785	636.133	761.653	5.44763e+06	[C43H90N2O6P]+	C43H86NO6P_[M+NH4]+; C43H89N2O6P_[M+H]+	3.73262e+06	5.35374e+06	3.64705e+06	1.62151e+06	6.02605e+06	6.65673e+06	4963143	5.7263e+06	16210351	14613353	9751206	8027780	10400631	10858770	1.79449e+06	3.01245e+06	2.76621e+06	4.75965e+06	2829530	10462919	1.71052e+06	4.92756e+06	2809105	1.84134e+06	1.68824e+06	2.85159e+06	4.30287e+06	2919516	10791486	4.83027e+06	2.01511e+06	4.63182e+06	2.62175e+06	3.71076e+06	4.56474e+06	5.03132e+06	6.29173e+06	2846966	4.80034e+06	6.15849e+06	5713292
336	318	230.078	224.648	236.899	762.541	609184	[C42H78NO7PNa]+	C42H78NO7P_[M+Na]+	425920	869910	609965	486935	713028	524296	530607	606154	620966	888914	669042	699324	1.06134e+06	595610	318994	464990	419333	408339	363092	495204	608764	890955	516986	567957	469362	604116	514414	687570	558592	618453	489203	518506	693117	521717	489445	925473	841391	666175	509093	514618	579501
337	319	615.881	611.083	621.821	762.601	53540868	[C42H85NO8P]+	C42H81O8P_[M+NH4]+; C42H84NO8P_[M+H]+	37979412	79660504	54340904	31864262	52165404	47601088	81142152	76579464	49798108	115333456	86097752	85466296	69601256	37954904	32834768	48909748	46364624	45389252	28825552	30573630	39257724	57307224	53739632	27922576	41989496	54570752	47734264	53317548	45868124	62869044	46715304	38076756	53252380	22316148	25862198	75747856	50464624	44729412	30982494	28818340	123382584
338	320	731.972	727.062	738.02	762.661	1.45646e+06	[C43H91N2O6P]+	C43H90N2O6P_[M+H]+	3892142	1.12489e+06	659469	1376489	2034778	1.48618e+06	714031	1.08136e+06	815959	5.01367e+06	2.55056e+06	1.29723e+06	1069132	290879	1034236	282348	102944	369089	285061	79679.2	118480	457338	449711	492112	696076	120723	123452	1.64626e+06	804322	119920	258156	382762	77775.5	525504	1.40428e+06	178442	785216	718876	357389	1.28195e+06	197058
339	321	731.972	727.062	738.02	762.661	1.45646e+06	[C47H88NO6]+	C47H84O6_[M+NH4]+	3892142	1.12489e+06	659469	1376489	2034778	1.48618e+06	714031	1.08136e+06	815959	5.01367e+06	2.55056e+06	1.29723e+06	1069132	290879	1034236	282348	102944	369089	285061	79679.2	118480	457338	449711	492112	696076	120723	123452	1.64626e+06	804322	119920	258156	382762	77775.5	525504	1.40428e+06	178442	785216	718876	357389	1.28195e+06	197058
340	322	208.434	196.404	223.051	763.527	384584	[C44H76O8P]+	C44H75O8P_[M+H]+; C44H77O9P_[M+H-H2O]+	220126	481272	373622	355754	431322	362111	332477	432898	488902	554566	517251	570219	572771	370918	210616	326828	286181	250600	253184	288771	382162	531057	310589	413459	296674	389233	319640	343044	323737	406475	306098	296335	450503	285080	268993	509956	543490	387110	285118	295720	314085
341	323	540.27	535.56	546.77	764.522	35621440	[C43H75NO8P]+	C43H71O8P_[M+NH4]+; C43H74NO8P_[M+H]+; C43H76NO9P_[M+H-H2O]+	39369852	22083688	29271676	33549352	28185364	39637616	20084544	47576240	28971370	67483992	64932828	53630252	26568490	38370792	12124158	16101623	26176008	16800014	14908584	16576014	25903904	10593346	11751943	13658259	13058218	26592894	20302544	27645434	26596464	30981730	41638876	24357298	11495411	11652028	16301087	28180506	23834062	42373856	11004790	69156272	33030042
342	324	566.694	563.364	572.384	764.556	2.87781e+06	[C42H80NO7PNa]+	C42H80NO7P_[M+Na]+	2.27865e+06	2.80761e+06	2.28003e+06	1.87163e+06	2.41853e+06	2.28887e+06	2.37858e+06	3.04652e+06	2.50994e+06	1.62441e+06	2.38226e+06	2221892	2.98155e+06	1.75423e+06	2.58779e+06	3.1391e+06	2.87366e+06	1.97938e+06	3570448	2652626	4.82154e+06	3160372	4543413	1.93838e+06	3.09164e+06	3.14193e+06	3.2155e+06	1885719	2834880	3.40185e+06	3848943	2.0203e+06	3.82235e+06	1.56872e+06	1.49253e+06	3.16771e+06	3.26122e+06	2644718	2.36795e+06	1.26717e+06	1.80415e+06
343	325	566.694	563.364	572.384	764.559	2.87781e+06	[C44H79NO7P]+	C44H80NO8P_[M+H-H2O]+; C44H78NO7P_[M+H]+	2.27865e+06	2.80761e+06	2.28003e+06	1.87163e+06	2.41853e+06	2.28887e+06	2.37858e+06	3.04652e+06	2.50994e+06	1.62441e+06	2.38226e+06	2221892	2.98155e+06	1.75423e+06	2.58779e+06	3.1391e+06	2.87366e+06	1.97938e+06	3570448	2652626	4.82154e+06	3160372	4543413	1.93838e+06	3.09164e+06	3.14193e+06	3.2155e+06	1885719	2834880	3.40185e+06	3848943	2.0203e+06	3.82235e+06	1.56872e+06	1.49253e+06	3.16771e+06	3.26122e+06	2644718	2.36795e+06	1.26717e+06	1.80415e+06
344	326	530.63	515.937	539.041	764.559	5062400	[C44H79NO7P]+	C44H80NO8P_[M+H-H2O]+; C44H78NO7P_[M+H]+	1.46216e+06	2765252	4.02329e+06	3.73516e+06	2.4248e+06	3053039	3146130	2.28875e+06	3311920	4715589	3.73876e+06	3.04756e+06	6967418	2.80241e+06	2.04111e+06	4.04718e+06	4.02014e+06	2898073	3.47612e+06	1.63468e+06	5.70241e+06	7588874	5.7355e+06	2.59067e+06	4.73092e+06	5199732	3.84737e+06	2.41743e+06	2.33518e+06	2398195	3208645	3341809	3081307	1.43417e+06	1.11366e+06	4.58453e+06	1371676	3232430	1.63859e+06	1.23301e+06	6415290
345	326	519.524	515.937	539.041	764.559	5062400	[C44H79NO7P]+	C44H80NO8P_[M+H-H2O]+; C44H78NO7P_[M+H]+	520521	496420	1.35568e+06	1.15205e+06	1.89581e+06	841122	2.24647e+06	1.5749e+06	926058	1.85002e+06	1.33319e+06	1.33887e+06	1.02301e+06	1.81041e+06	666756	1.09531e+06	1103316	617113	1.16418e+06	811764	866456	601470	1.20376e+06	775211	1.00752e+06	1250703	1.55787e+06	1287606	1.36912e+06	917819	2080322	674003	1324336	553072	933835	1.38828e+06	1.12018e+06	1.20991e+06	1.21256e+06	634833	1.39161e+06
346	327	749.773	744.673	755.604	764.676	11405270	[C47H90NO6]+	C47H86O6_[M+NH4]+	20975822	9369571	4.16786e+06	7284184	12080730	12211563	4636405	6.70405e+06	6.73321e+06	55156440	25725602	24268830	18390906	2.30102e+06	6686606	2.27228e+06	1.34723e+06	3.84064e+06	2.61354e+06	1.06559e+06	1.24497e+06	9810717	6.14038e+06	2.42436e+06	1.9701e+06	1376914	2258454	18922284	3.4842e+06	1.701e+06	1939990	6643793	1.25865e+06	2.85205e+06	6.23559e+06	2.40351e+06	2.67283e+06	8699278	2.31085e+06	8578369	3034614
347	328	706.659	703.711	710.921	765.676	469577	[C51H89O4]+	C51H90O5_[M+H-H2O]+	1.1683e+06	2.61774e+06		22357.5	109395	19288.8			477370		25003.3	2.33635e+06	3.01794e+06				19282.8				1.37036e+06			51118.3								20500.9	13212.5
348	329	735.826	730.117	742.404	765.781	259513	[C49H101N2O3]+	C49H97NO3_[M+NH4]+	171860	404248	348190	278178	288588	249588	506342	374796	439001	879999	492236	360855	336729	271457	195341	231195	123345	188925	153830	173578	193543	409372	251196	176124	208142	271637	331976	173777	215929	339487	251335	147990	264555	145083	161228	716912	237529	195951	240938	169237	573201
349	330	560.796	550.642	569.253	766.536	4.60525e+06	[C41H78NO8PNa]+	C41H78NO8P_[M+Na]+	586786	669294	978662	660609	1.23704e+06	1.0065e+06	1.15959e+06	819371	740216		739449	1124859	1.19183e+06	1.23412e+06	525366	392272	743370	613591	992343	926605	902799	954071	871892	748690	1.27939e+06	1.11288e+06	1.20917e+06	702116	982404	1.29818e+06	1.32366e+06	748800	1.50207e+06	598713	460199	1.49345e+06	1.18747e+06	1134163	916261	299095	1.17888e+06
350	330	554.786	550.642	569.253	766.536	4.60525e+06	[C41H78NO8PNa]+	C41H78NO8P_[M+Na]+	7.41284e+06	3.61824e+06	3.90156e+06	3318646	5.94484e+06	6.41772e+06	3.93371e+06	4.62128e+06	3.11415e+06	15105603	11101779	8170167	2.77663e+06	4.86539e+06	1.41063e+06	2.42696e+06	3998302	1.66054e+06	1507292	1.44267e+06	2.69025e+06	2.22912e+06	3.21713e+06	1935346	1.71284e+06	7685131	3.34057e+06	6.27393e+06	2.74639e+06	3.48354e+06	4274163	3.27792e+06	4.6677e+06	2012325	1.89276e+06	6.19815e+06	3.64844e+06	5.67298e+06	1.30956e+06	6.61225e+06	8194776
351	331	554.786	550.193	569.253	766.538	4.60525e+06	[C43H77NO8P]+	C43H73O8P_[M+NH4]+; C43H76NO8P_[M+H]+; C43H78NO9P_[M+H-H2O]+	7.41284e+06	3.61824e+06	3.90156e+06	3318646	5.94484e+06	6.41772e+06	3.93371e+06	4.62128e+06	3.11415e+06	15105603	11101779	8170167	2.77663e+06	4.86539e+06	1.41063e+06	2.42696e+06	3998302	1.66054e+06	1507292	1.44267e+06	2.69025e+06	2.22912e+06	3.21713e+06	1935346	1.71284e+06	7685131	3.34057e+06	6.27393e+06	2.74639e+06	3.48354e+06	4274163	3.27792e+06	4.6677e+06	2012325	1.89276e+06	6.19815e+06	3.64844e+06	5.67298e+06	1.30956e+06	6.61225e+06	8194776
352	331	568.764	550.193	569.253	766.538	4.60525e+06	[C43H77NO8P]+	C43H73O8P_[M+NH4]+; C43H76NO8P_[M+H]+; C43H78NO9P_[M+H-H2O]+	4.71738e+06	1.9725e+06	2.18902e+06	695146	3.59607e+06	2451642	1.81781e+06	2.126e+06	1.70264e+06	6703320	3771536	3.13708e+06	1.15779e+06	1.97612e+06	1245573	1.07521e+06	1.60974e+06	780034	432966	926605	902799	1121987	817380	525507	670808	1.38824e+06	1.05055e+06	3.08076e+06	1.21131e+06	1.51912e+06	1.53061e+06	920936	1375283	738161	996501	1922078	1.95922e+06	2.26229e+06	550660	2.59022e+06	1.37333e+06
353	332	524.509	518.821	528.659	766.536	2.30957e+06	[C41H78NO8PNa]+	C41H78NO8P_[M+Na]+	2.01956e+06	2.34982e+06	2.084e+06	1.89368e+06	2.04753e+06	1.10429e+06	2.48384e+06	2.23542e+06	1.4559e+06	2637026	1.97685e+06	2.09297e+06	1.96281e+06	1.24476e+06	1.68008e+06	2.1125e+06	2.17831e+06	1.30401e+06	1.36747e+06	922439	2.25792e+06	1.87398e+06	2.46998e+06	1112271	1.5907e+06	1.53021e+06	2.68779e+06	2.46375e+06	1.63451e+06	1.67078e+06	1581351	1257529	2.60911e+06	768226	1.46801e+06	2.62432e+06	1.37592e+06	2452618	1647874	1560607	1.85096e+06
354	333	559.959	555.408	565.882	766.575	198547280	[C44H81NO7P]+	C44H82NO8P_[M+H-H2O]+; C44H80NO7P_[M+H]+	87847240	113619616	210065504	151171952	206061200	115131216	208470512	171927952	129452752	169794928	186948192	201047952	215334032	208528912	120306840	145348016	165176304	130944160	122601664	144010672	160722864	163707888	216373424	129308184	219565360	191395376	234865520	127340944	185700384	155244048	209320576	121662440	232658064	107751248	102040336	211737360	203661488	169185456	139832752	102643224	172783168
355	334	537.877	533.065	543.643	766.575	13793888	[C44H81NO7P]+	C44H82NO8P_[M+H-H2O]+; C44H80NO7P_[M+H]+	3.4948e+06	11004048	6.15555e+06	8.15127e+06	4.95848e+06	8.24068e+06	11194921	5.82658e+06	8457775	17062162	8718988	5.9122e+06	9791867	4.80885e+06	5106353	8816281	14337020	5.50366e+06	8458781	3.56437e+06	11633008	17506888	10967165	7431375	9970724	16855848	6520978	5755576	4.37514e+06	5.47463e+06	7.99228e+06	7359592	6.45957e+06	1.66559e+06	2.19849e+06	14104743	3236223	5.65722e+06	3477720	2.25775e+06	21879946
356	335	663.878	659.006	669.559	766.656	540470	[C46H88NO7]+	C46H89NO8_[M+H-H2O]+	276367	909385	585310	474072	653961	339559	1.06182e+06	695787	532420	1.02198e+06	490009	809290	627798	187722	309898	599358	309851	579699	542350	419859	577095	427828	463914	304046	610010	480090	649646	386864	401099	978161	350190	310395	813741	279383	254860	1.12191e+06	495964	418432	277074	166999	535332
357	336	759.013	754.373	764.03	766.692	29736716	[C47H92NO6]+	C47H88O6_[M+NH4]+	55306820	24067048	9200050	11978533	23330308	28088540	8358010	10322801	18807292	129792472	50331760	84176392	44340760	5.38543e+06	10808350	6.20691e+06	3.83868e+06	12901197	5.76958e+06	2.95513e+06	3.79039e+06	33958364	20483186	5.96138e+06	4.14629e+06	3.57696e+06	6.78813e+06	47899256	6515127	6738074	5.65228e+06	23092428	4.0895e+06	5770195	11144823	5220060	4917673	25057162	5.25662e+06	21540938	9496821
358	337	731.961	727.781	738.02	767.616	233369	[C47H84O6Na]+	C47H84O6_[M+Na]+	223069	65344.6	118667	252068	302581	253506	123711	168718	100888	637354	407522	98275.6	61761.1	57745.6	179167	56322.8	25191.3	72663.6	57045.3	20793.4		75021.1	93748	105130	139989	34907.2	35532.4	265051	117749	29252.4	77949.2	89676.9	25144.9	94996.1	236813	27347.8	112948	122860	60390.8	236800	42203.2
359	338	501.476	496.492	510.161	768.494	417602	[C43H72NO7PNa]+	C43H72NO7P_[M+Na]+	584834	836603	364395	287559	719691	291923	418365	445033	411816	1.35233e+06	1.12859e+06	459172	478455	165966	204710	263030	646242	215285	187248	56830.4	398669	315348	363131	88122.8	152052	391488	641091	414725	281735	354666	161578	307202	604393	89837.6	184006	456468	154261	906828	182691	262095	379935
360	339	628.642	624.916	635.324	768.551	899066	[C41H80NO8PNa]+	C41H80NO8P_[M+Na]+	1.41109e+06	825946	1.16925e+06	509823	1497608	1.90182e+06	582056	560649	1.00754e+06	1.26805e+06	1.67067e+06	864501	366376	812086	999179	872818	407635	512828	273815	231141	245209	554554	559683	296157	442972	408566	331623	1615978	948016	274379	632325	737228	300703	429776	1.07954e+06	346825	1.59567e+06	1.67084e+06	346101	1.15217e+06	306802
361	340	518.734	514.004	524.74	768.554	60520876	[C43H79NO8P]+	C43H75O8P_[M+NH4]+; C43H78NO8P_[M+H]+; C43H80NO9P_[M+H-H2O]+	42449408	30002422	48835796	27387346	79294304	50609080	93846176	52568420	27213058	105546120	60323516	49298892	37900024	74696384	26694806	48893556	51104808	23132202	21388598	44483260	23299746	37035928	49423276	28372822	35980220	38870764	72238768	69905936	48756584	25859454	44753876	32676346	75690304	28753968	46176224	69179032	24313334	45439624	56449672	39541628	73387008
362	341	593.115	589.566	598.909	768.554	43356312	[C43H79NO8P]+	C43H75O8P_[M+NH4]+; C43H78NO8P_[M+H]+; C43H80NO9P_[M+H-H2O]+	80574384	41617772	41501296	26986078	64066484	62412312	32863152	59689264	41056096	123395520	89577432	86056120	33636956	41489388	19789858	28381154	25766946	15943227	14745596	19452132	20162228	18279108	19990298	17263190	16741560	39951420	27622676	72397096	30401998	29025478	27761458	25738334	29345920	15042076	25384558	46831556	48976916	56171664	12090292	58473280	37353920
363	342	578.048	572.188	583.262	768.588	26066904	[C42H84NO7PNa]+	C42H84NO7P_[M+Na]+	13255060	24523520	32675694	25983200	32434624	14499813	28299514	19817822	20361528	29930250	20140368	36092528	40390236	16005249	15227897	23951474	24180760	25189954	17546032	15681567	26410192	37458640	39385628	13723017	24038244	25554756	26612596	21868528	20517676	32209440	22932220	16405599	34116228	9297865	10854460	26675062	26054454	19383930	15581651	15063515	19892718
364	343	567.148	562.717	582.575	768.59	234635680	[C44H83NO7P]+	C44H84NO8P_[M+H-H2O]+; C44H82NO7P_[M+H]+	110316464	149050448	248334368	170141856	254247072	193926048	295604224	240709536	181168064	280741088	185955312	237381520	257005888	184128400	197624768	195455040	343440416	211859104	112003864	137720064	236969360	362822880	233902928	184668480	276977920	293719808	221120960	223906656	154943808	178527520	172699936	170383584	251844432	96288984	91977944	302863776	221792720	158740768	131081976	102980560	227174272
365	343	578.048	562.717	582.575	768.59	234635680	[C44H83NO7P]+	C44H84NO8P_[M+H-H2O]+; C44H82NO7P_[M+H]+	13255060	24523520	32675694	25983200	32434624	14499813	28299514	19817822	20361528	29930250	20140368	36092528	40390236	16005249	15227897	23951474	24180760	25189954	17546032	15681567	26410192	37458640	39385628	13723017	24038244	25554756	26612596	21868528	20517676	32209440	22932220	16405599	34116228	9297865	10854460	26675062	26054454	19383930	15581651	15063515	19892718
366	344	749.7	745.625	755.326	769.63	844949	[C44H85N2O8]+	C44H81NO8_[M+NH4]+	1.00305e+06	478806	408524	657995	826970	863063	363934	563477	505185	2.91376e+06	1.83612e+06	975943	778363	172964	531981	187576	142598	354191	250344	107078	123377	767638	550701	250615	214982	138792	177488	1.27321e+06	336155	206379	171624	585679	99262.9	269856	520842	135103	216886	641916	198209	749065	275843
367	345	749.7	745.625	755.326	769.632	844949	[C47H86O6Na]+	C47H86O6_[M+Na]+	1.00305e+06	478806	408524	657995	826970	863063	363934	563477	505185	2.91376e+06	1.83612e+06	975943	778363	172964	531981	187576	142598	354191	250344	107078	123377	767638	550701	250615	214982	138792	177488	1.27321e+06	336155	206379	171624	585679	99262.9	269856	520842	135103	216886	641916	198209	749065	275843
368	346	537.057	533.781	540.06	770.51	1.30136e+06	[C43H74NO7PNa]+	C43H74NO7P_[M+Na]+	2.36962e+06	1.54102e+06	1.00742e+06	600855	1.06389e+06	1316651	992032	827455	1.32379e+06	1566914	1.46447e+06	1.15832e+06	1.66446e+06	1078588	710991	708445	627064	1.13511e+06	555986	496767	623507	728896	453243	609981	683594	547387	826988	1.76693e+06	855450	1.24586e+06	650448	1.08178e+06	938642	616633	792475	883953	666305	1.8195e+06	1.06001e+06	1.20006e+06	506474
369	347	537.244	524.99	543.296	770.569	10348614	[C43H81NO8P]+	C43H77O8P_[M+NH4]+; C43H80NO8P_[M+H]+; C43H82NO9P_[M+H-H2O]+	9831873	13096373	12995410	9380019	12435150	6.2228e+06	11882836	8910923	6742971	27231672	8792939	13816157	12324427	5454874	4499501	9690248	6620174	7994772	4316685	3.02717e+06	5087967	8791339	8847309	2.58149e+06	4.41167e+06	6.37318e+06	9751509	13905924	6891758	8188174	4475479	5783747	10274157	3.19988e+06	7.24538e+06	9699422	2.80664e+06	10129931	6052022	8487210	9689218
370	347	528.876	524.99	543.296	770.569	10348614	[C43H81NO8P]+	C43H77O8P_[M+NH4]+; C43H80NO8P_[M+H]+; C43H82NO9P_[M+H-H2O]+	7621253	12040769	7548416	8.22084e+06	7389548	3.29019e+06	9159322	6915677	5.72133e+06	7.81677e+06	6612478	5.40458e+06	8377534	5252365	4285768	8.00975e+06	12911169	4472176	3.89183e+06	2.67907e+06	9856755	8146424	7175186	4.34566e+06	6912222	7708242	7.48837e+06	7.56386e+06	6449792	9548228	5331558	5.63114e+06	7988461	2905519	4.93606e+06	9660830	4.31249e+06	6826453	4.28875e+06	3884671	8.08498e+06
371	348	609.182	604.67	615.357	770.569	2.41922e+06	[C43H81NO8P]+	C43H77O8P_[M+NH4]+; C43H80NO8P_[M+H]+; C43H82NO9P_[M+H-H2O]+	4.54119e+06	4.02174e+06	3.05518e+06	2420130	2.57995e+06	2.90378e+06	1.70592e+06	3.17166e+06	1.58041e+06	11328122	3.94679e+06	8489644	3.66797e+06	1.23221e+06	794314	1.51737e+06	1.22963e+06	2037850	876907	443416	1.24999e+06	1.79372e+06	1.29566e+06	506821	468886	2.58102e+06	1.38651e+06	4221190	952430	2.99277e+06	758530	1.58104e+06	1.14321e+06	762473	1.32296e+06	2.16489e+06	856722	2.76864e+06	371958	4703365	2.46705e+06
372	349	575.431	571.841	594.106	770.606	40979624	[C44H85NO7P]+	C44H86NO8P_[M+H-H2O]+; C44H84NO7P_[M+H]+	21376800	45972696	38503764	32067176	39247032	15873720	50517356	47967388	41351400	48777892	30259254	41585964	42202936	13821111	31830234	51443688	55939664	32956920	31752822	16757034	55077368	69309984	52894452	22175500	45412776	55436300	37189780	29709764	33094500	51299320	29693314	24188816	49619728	18165978	19411890	64643016	40707736	28372660	21955954	13281069	33532028
373	349	584.626	571.841	594.106	770.606	40979624	[C44H85NO7P]+	C44H86NO8P_[M+H-H2O]+; C44H84NO7P_[M+H]+	12445143	23684648	25625056	25821166	18671648	9515817	25675080	17510034	17474826	31732310	12192553	28670366	32813354	7487790	18198626	26373060	22819158	29438886	16296114	9874258	26663704	58802664	33652228	13056024	20475556	24334238	18518426	24540820	11033008	26521036	10976109	14066829	19611556	7.26863e+06	8.3065e+06	22880736	19122030	13374773	11127899	11531089	15234983
374	350	607.346	591.602	614.496	770.606	19428446	[C44H85NO7P]+	C44H86NO8P_[M+H-H2O]+; C44H84NO7P_[M+H]+	9255272	28496994	15978775	11412933	19292618	13623660	25274578	24441620	14140734	35148640	21044266	23110316	30655126	6579961	8102380	18566062	15819134	11445883	12830938	8.07977e+06	38367860	25018506	35938964	6669282	19857590	20157986	23464104	10145453	9400389	24278478	16631148	7.87431e+06	32215764	5164276	4751736	35526816	23846186	15046766	6.94492e+06	4.32237e+06	20554732
375	351	216.581	210.804	224.765	771.54	245156	[C38H79N2O11S]+	C38H75NO11S_[M+NH4]+	163976	342258	204980	238906	263404	209700	227483	275621	289285	354756	301110	360104	417042	242329	150877	229511	213660	149705	159254	181758	258219	381902	235886	290038	209251	267427	233185	216741	202041	248336	208460	226273	290172	201140	185368	371960	343317	286577	181358	206728	214414
376	352	216.581	210.804	224.765	771.541	245156	[C46H75O9]+	C46H76O10_[M+H-H2O]+	163976	342258	204980	238906	263404	209700	227483	275621	289285	354756	301110	360104	417042	242329	150877	229511	213660	149705	159254	181758	258219	381902	235886	290038	209251	267427	233185	216741	202041	248336	208460	226273	290172	201140	185368	371960	343317	286577	181358	206728	214414
377	353	600.652	590.955	608.364	771.637	10983719	[C44H88N2O6P]+	C44H84NO6P_[M+NH4]+; C44H87N2O6P_[M+H]+	7.55819e+06	17432756	11742143	11083249	9928728	7951651	22784606	13075769	14005490	24061128	15484030	9380633	9246082	7.37223e+06	5.2804e+06	10194602	8118193	5.53626e+06	7.05841e+06	10463870	6214790	7.36076e+06	11293879	5497635	7.61979e+06	8586720	11405073	7555696	11850276	8426373	6735329	4.96573e+06	6.68454e+06	5.11877e+06	6.19743e+06	12825291	7.96413e+06	7.5197e+06	8189309	6242934	15798465
378	354	339.045	336.318	343.082	771.646	2200599	[C44H87N2O8]+	C44H83NO8_[M+NH4]+	4.11824e+06	111189		117872	96804.6		121855	31849.4		35512.2	43923	72490.1	118008	60648.8	26444.3		11119.5	96702.8		485878	164220	85255.2	14568	560459	64819.2	46966.6	266810	375260	70023.1	9858.8		38341.2	35495.4	604182	68672.7	63009.1	63139.4	57699.7	95771.5	15110.9
379	355	339.045	336.318	343.082	771.647	2200599	[C47H88O6Na]+	C47H88O6_[M+Na]+	4.11824e+06	111189		117872	96804.6		121855	31849.4		35512.2	43923	72490.1	118008	60648.8	26444.3		11119.5	96702.8		485878	164220	85255.2	14568	560459	64819.2	46966.6	266810	375260	70023.1	9858.8		38341.2	35495.4	604182	68672.7	63009.1	63139.4	57699.7	95771.5	15110.9
380	356	491.42	486.529	497.745	772.549	770555	[C42H79NO9P]+	C42H80NO10P_[M+H-H2O]+; C42H75O9P_[M+NH4]+; C42H78NO9P_[M+H]+	809883	1.15742e+06	1.16343e+06	916594	730320	370676	796177	588348	683295	2.49442e+06	639794	966129	1.74349e+06	704789	212445	326477	372581	1143811	541606	524849	240837	269868	256727	264369	453503	219180	253598	628583	266400	628377	241784	252733	391026	208762	273943	403573	1.30851e+06	824689	303952	1.92284e+06	382845
381	357	414.262	398.328	422.764	772.549	632773	[C42H79NO9P]+	C42H80NO10P_[M+H-H2O]+; C42H75O9P_[M+NH4]+; C42H78NO9P_[M+H]+	3486594	11403809	18104.4	21479.6	70807.5	25870.6	26204.9	19117.7	481591	25417.4	29823	5006657	13567174	12794.4	12739.1	17689.8	15824	10263.7	7004.31	7185.64	4.77132e+06	12619.5	19237.4	35886.3	14332.2	11379	17572.2	23862.1	12296.6	14225.3	9853.68	19595.4	18281.8	8060.22	9199.22	20690.1	20716	15707.3	10949	11093.2	16834.1
382	358	429.122	424.048	434.649	772.549	620701	[C42H79NO9P]+	C42H80NO10P_[M+H-H2O]+; C42H75O9P_[M+NH4]+; C42H78NO9P_[M+H]+	2.31866e+06	10430679	13161	13607.8	46677.3	29426.6	18723.3	13435.6	348601	26124.3	22219.6	2.89909e+06	13021786	14425.5	10985.8		9747.27	7702.5			5070239		10650.8	18948.8			9617.13	14691.7	11489.1		8306.23	13551.6	11361.1				11063.4	11943.3	7642.14	6457.68
383	359	379.382	364.75	387.55	772.549	544657	[C42H79NO9P]+	C42H80NO10P_[M+H-H2O]+; C42H75O9P_[M+NH4]+; C42H78NO9P_[M+H]+	1.86353e+06	1.91453e+06		15642.6	114096				330681	15420.6	8154.14	732231	1.67248e+06								1.63666e+06			22596.3					13730.9			14014.3						12033.9
384	359	369.429	364.75	387.55	772.549	544657	[C42H79NO9P]+	C42H80NO10P_[M+H-H2O]+; C42H75O9P_[M+NH4]+; C42H78NO9P_[M+H]+	2563026	2.55587e+06		13949.4	133931	19178.3			383029	11224.3	15665.4	762241	2.0241e+06				24241				2.0568e+06			21441								12839.3						17552.5
385	360	561.375	555.408	577.056	772.585	101541648	[C43H83NO8P]+	C43H79O8P_[M+NH4]+; C43H82NO8P_[M+H]+; C43H84NO9P_[M+H-H2O]+	38900668	59126756	37544248	45298784	45371660	13717563	34435260	41535532	36954556	102325768	47531620	30082742	36271328	21024412	18466024	55557832	48795968	21168816	24585650	14051325	41028592	48273152	50613876	19005332	27805864	27540420	59815484	33489300	25654622	47803392	32278824	15650208	48741128	12574823	18011152	60149240	23489306	32856946	30460488	20826016	52306588
386	360	568.803	555.408	577.056	772.585	101541648	[C43H83NO8P]+	C43H79O8P_[M+NH4]+; C43H82NO8P_[M+H]+; C43H84NO9P_[M+H-H2O]+	69086704	121142432	109102384	96309792	101619400	48794636	141457856	120374552	93014888	178867568	114037848	88849336	118596096	61570008	50225452	94782032	101598072	63303248	54412224	36449016	100564632	94800832	92188552	47987592	75597928	101499544	108425640	83682616	71624424	96000304	75466160	44670872	89747960	37825240	48563172	137939056	69384952	77057544	56726896	48746608	117754272
387	361	613.129	602.526	621.271	772.621	26446022	[C44H87NO7P]+	C44H88NO8P_[M+H-H2O]+; C44H86NO7P_[M+H]+	14710406	45768448	24643132	20078166	33832504	21874832	39807872	32574846	27662364	58623328	31680420	35161592	32323934	8.38848e+06	17469446	37815524	30436400	19065852	19281422	9677844	49593512	51123684	44455032	12439920	26075148	31505154	26988168	20696068	12657168	28947576	13654601	11844324	33331114	7.33107e+06	7645694	41824708	35555696	19084358	13313053	6.48735e+06	25293508
388	362	636.764	631.29	642.936	772.621	4365261	[C44H87NO7P]+	C44H88NO8P_[M+H-H2O]+; C44H86NO7P_[M+H]+	2.28955e+06	10219231	4.01464e+06	2.4496e+06	4.19486e+06	3576040	8615674	4163370	6447751	15218293	8562905	6.05164e+06	4548867	3.50322e+06	1.77084e+06	4.51518e+06	3148700	2.02189e+06	2.22036e+06	2.64407e+06	3.93433e+06	5161252	7236831	2.24766e+06	4941011	4.64947e+06	5247980	1.59765e+06	2.69069e+06	6.98508e+06	4944424	1.59638e+06	6.20995e+06	1.43759e+06	1.18076e+06	9016559	6.74981e+06	4.0234e+06	2.10992e+06	1.21719e+06	5.96307e+06
389	365	634.457	629.494	640.782	773.653	53772616	[C44H90N2O6P]+	C44H86NO6P_[M+NH4]+; C44H89N2O6P_[M+H]+	35858668	109665816	59341116	37712512	60268796	47373532	104835992	82173656	94197808	237562800	103498536	79230296	60440764	49267300	24660184	61266020	58438008	24382566	28647968	52619220	30886248	83130280	90376064	20998226	34793880	48370116	66933884	43398460	42307280	48409648	33021594	29924902	54989584	21009986	30045168	92378560	37836224	36233148	42044228	31633436	88007016
390	366	611.659	607.866	623.572	774.541	1.73066e+06	[C43H78NO7PNa]+	C43H78NO7P_[M+Na]+	1.03665e+06	813119	2.26601e+06	1.79853e+06	1.52453e+06	2.06311e+06	1.41268e+06	1.90377e+06	889017	1.25137e+06	1.53138e+06	974784	1.34983e+06	1.75185e+06	1.41057e+06	1.31712e+06	2.15582e+06	1.46422e+06	1.60197e+06	1.08253e+06	2.24351e+06	1.81376e+06	1.97751e+06	1.36004e+06	2.20745e+06	1940232	1.86544e+06	1.47497e+06	1.15984e+06	1.71724e+06	1.79341e+06	1.98313e+06	1.78466e+06	1649731	910659	1.62319e+06	1118722	1.07627e+06	1490767	741089	2.13334e+06
391	367	563.387	559.54	569.359	774.543	7.53329e+06	[C45H77NO7P]+	C45H76NO7P_[M+H]+; C45H78NO8P_[M+H-H2O]+	1.71646e+06	2.64185e+06	10681652	8760214	6.1916e+06	3.81425e+06	9149099	10023291	7655437	13176081	8.33902e+06	4.92219e+06	5135910	7.56253e+06	2655989	4.12409e+06	7459688	4.98423e+06	3.67302e+06	2755521	4110739	4884130	5156628	3.17674e+06	6.58547e+06	10126831	7.44906e+06	3.26127e+06	5.75495e+06	8.09127e+06	6.35887e+06	4347817	4593730	3013796	2.94927e+06	8590954	3378567	6156497	3.81612e+06	3458081	9697982
392	368	408.5	403.92	424.407	774.564	11622744	[C42H81NO9P]+	C42H82NO10P_[M+H-H2O]+; C42H77O9P_[M+NH4]+; C42H80NO9P_[M+H]+	98101928	134484624	255897	570634	2.71859e+06	440566	121469	194272	18759496	194052	522535	59893680	184487632	65340.6	155057	206982	401564	44353.5	106931	65754.3	134545616	62986.8	157942	902023	145696	66942.4	186025	278515	335421	178175	76669.6	628898	107448	98669.1	58443.5	136630	113723	119888	142332	91774.6	78081
393	368	419.804	403.92	424.407	774.564	11622744	[C42H81NO9P]+	C42H82NO10P_[M+H-H2O]+; C42H77O9P_[M+NH4]+; C42H80NO9P_[M+H]+	60353240	109584696	247660	582440	2.41895e+06	390909	110954	181885	17263968	153571	506730	47958232	154502816	60411.3	151076	185499	355490	50256.9	117680	59705.2	110016416	44810.2	113124	1.01296e+06	156155	65675.4	154803	259981	352060	143711	67243.1	578367	69316.7	76734.5	65166.2	116566	113385	131472	155317	90863.7	65672.3
394	369	408.5	403.92	424.407	774.565	11622744	[C43H80N2O6PNa]+	C43H80N2O6P_[M+Na]+	98101928	134484624	255897	570634	2.71859e+06	440566	121469	194272	18759496	194052	522535	59893680	184487632	65340.6	155057	206982	401564	44353.5	106931	65754.3	134545616	62986.8	157942	902023	145696	66942.4	186025	278515	335421	178175	76669.6	628898	107448	98669.1	58443.5	136630	113723	119888	142332	91774.6	78081
395	369	419.804	403.92	424.407	774.565	11622744	[C43H80N2O6PNa]+	C43H80N2O6P_[M+Na]+	60353240	109584696	247660	582440	2.41895e+06	390909	110954	181885	17263968	153571	506730	47958232	154502816	60411.3	151076	185499	355490	50256.9	117680	59705.2	110016416	44810.2	113124	1.01296e+06	156155	65675.4	154803	259981	352060	143711	67243.1	578367	69316.7	76734.5	65166.2	116566	113385	131472	155317	90863.7	65672.3
396	370	419.804	414.397	425.3	774.564	9811168	[C42H81NO9P]+	C42H82NO10P_[M+H-H2O]+; C42H77O9P_[M+NH4]+; C42H80NO9P_[M+H]+	60353240	109584696	247660	582440	2.41895e+06	390909	110954	181885	17263968	153571	506730	47958232	154502816	60411.3	151076	185499	355490	50256.9	117680	59705.2	110016416	44810.2	113124	1.01296e+06	156155	65675.4	154803	259981	352060	143711	67243.1	578367	69316.7	76734.5	65166.2	116566	113385	131472	155317	90863.7	65672.3
397	371	419.804	414.397	425.3	774.565	9811168	[C43H80N2O6PNa]+	C43H80N2O6P_[M+Na]+	60353240	109584696	247660	582440	2.41895e+06	390909	110954	181885	17263968	153571	506730	47958232	154502816	60411.3	151076	185499	355490	50256.9	117680	59705.2	110016416	44810.2	113124	1.01296e+06	156155	65675.4	154803	259981	352060	143711	67243.1	578367	69316.7	76734.5	65166.2	116566	113385	131472	155317	90863.7	65672.3
398	372	391.539	386.824	396.563	774.564	1.20906e+06	[C42H81NO9P]+	C42H82NO10P_[M+H-H2O]+; C42H77O9P_[M+NH4]+; C42H80NO9P_[M+H]+	6517838	6701838	30182.8	66921.9	282664	43414.5	12828.5	23246.3	986581	29804.3	68626.1	3.4168e+06	8050463	8642.29	21202.6	20604.7	46106.6		13983.7	15339.1	5.51913e+06	17105.2	12852.3	87828	22743.1	14560.5	21262.4	25672	34595.9	27238.5	11041.8	83522.8	5897.09	18764.4		7969.29	12317.7	25385.6	21992.3	27017.6	13115.9
399	373	391.539	386.824	396.563	774.565	1.20906e+06	[C43H80N2O6PNa]+	C43H80N2O6P_[M+Na]+	6517838	6701838	30182.8	66921.9	282664	43414.5	12828.5	23246.3	986581	29804.3	68626.1	3.4168e+06	8050463	8642.29	21202.6	20604.7	46106.6		13983.7	15339.1	5.51913e+06	17105.2	12852.3	87828	22743.1	14560.5	21262.4	25672	34595.9	27238.5	11041.8	83522.8	5897.09	18764.4		7969.29	12317.7	25385.6	21992.3	27017.6	13115.9
400	374	496.924	492.55	502.77	774.564	4549928	[C42H81NO9P]+	C42H82NO10P_[M+H-H2O]+; C42H77O9P_[M+NH4]+; C42H80NO9P_[M+H]+	3.42083e+06	8.15723e+06	4965968	3395564	3.98268e+06	2.44222e+06	5479644	5.00038e+06	7.5871e+06	9619015	6.28793e+06	7893293	7.94539e+06	2.78278e+06	3.19621e+06	3.79969e+06	2.27063e+06	5531500	3.69113e+06	3780535	3.13377e+06	2.98794e+06	2809826	4488241	3.68214e+06	3.91324e+06	5.07078e+06	2.59366e+06	4543601	3.4979e+06	3.48849e+06	2.36066e+06	3.21161e+06	2721482	2465099	6318607	6.47008e+06	4.12068e+06	3.83309e+06	2.79135e+06	5741348
401	375	496.924	492.55	502.77	774.565	4549928	[C43H80N2O6PNa]+	C43H80N2O6P_[M+Na]+	3.42083e+06	8.15723e+06	4965968	3395564	3.98268e+06	2.44222e+06	5479644	5.00038e+06	7.5871e+06	9619015	6.28793e+06	7893293	7.94539e+06	2.78278e+06	3.19621e+06	3.79969e+06	2.27063e+06	5531500	3.69113e+06	3780535	3.13377e+06	2.98794e+06	2809826	4488241	3.68214e+06	3.91324e+06	5.07078e+06	2.59366e+06	4543601	3.4979e+06	3.48849e+06	2.36066e+06	3.21161e+06	2721482	2465099	6318607	6.47008e+06	4.12068e+06	3.83309e+06	2.79135e+06	5741348
402	376	599.719	588.84	607.657	774.601	48347372	[C43H85NO8P]+	C43H81O8P_[M+NH4]+; C43H84NO8P_[M+H]+; C43H86NO9P_[M+H-H2O]+	42127636	64101712	50491340	31161674	34736384	36995620	53245504	34350916	47372504	115231272	61727524	51917756	39996016	38004936	23807300	35165588	25604552	31362348	17082270	16769787	25981100	54769704	31195808	20738892	27650230	33764116	42095088	32790746	24290506	61972084	27531412	30674314	36736268	20930146	24150720	50046468	25431604	39380752	21339938	22423622	53973512
403	377	641.674	626.861	657.398	774.637	4.39045e+06	[C44H89NO7P]+	C44H88NO7P_[M+H]+	3.01387e+06	7.76314e+06	4709039	3.0497e+06	4957812	4.02745e+06	6.90395e+06	3.12221e+06	5.88812e+06	14289025	6.83425e+06	6.46368e+06	5272367	2591128	2.90933e+06	4.60697e+06	2.41685e+06	4.01407e+06	2.47759e+06	2.57978e+06	3.29956e+06	7.22748e+06	5.42696e+06	2477015	4.06621e+06	4.23134e+06	4.29776e+06	2689001	2678915	4495844	3199137	1.76706e+06	5540445	1.87252e+06	1.98946e+06	6313344	7.63196e+06	4288010	2.16581e+06	1.6017e+06	4608906
404	378	750.095	746.646	754.62	774.661	1.31469e+06	[C44H91N2O6P]+	C44H90N2O6P_[M+H]+	10618948	1.09409e+06	271190	38157.5	621303		25038.6	43372.5		106436	45548.8	1.15933e+06	60499.8		319156		20536.2	28945.8	876116	41113.9			24821.5			51763.9	29526.5	2949503	56156				21300	30073.6	150461		32126.6	6.87104e+06		154747	396764
405	379	750.095	746.646	754.62	774.661	1.31469e+06	[C48H88NO6]+	C48H84O6_[M+NH4]+	10618948	1.09409e+06	271190	38157.5	621303		25038.6	43372.5		106436	45548.8	1.15933e+06	60499.8		319156		20536.2	28945.8	876116	41113.9			24821.5			51763.9	29526.5	2949503	56156				21300	30073.6	150461		32126.6	6.87104e+06		154747	396764
406	380	488.22	484.609	492.699	775.575	923815	[C45H80N2O6P]+	C45H76NO6P_[M+NH4]+	293202	627505	563427	931961	590737	380549	793368	733394	858071	1.53475e+06	1278994	454104	620776	1.00039e+06	299823	264192	421704	301545	506797	641679	462715	356090	357442	447605	431471	633131	642088	263880	965644	531715	813944	304182	368559	287816	272472	512816	758499	1.08151e+06	763701	482540	1.16705e+06
407	381	495.287	490.756	501.335	776.52	722941	[C42H76NO8PNa]+	C42H76NO8P_[M+Na]+	651735	586145	576239	493666	1.21254e+06	999729	884775	562399	375463	2.45038e+06	1.41639e+06	892367	488388	716095	361857	543840	931773	382576	270868	236690	303236	464411	784197	234140	304445	627875	1.02133e+06	986118	505304	417972	394217	892246	1392804	263017	518231	805804	204292	1.0435e+06	592625	539104	907924
408	382	600.55	596.266	606.638	776.559	16585846	[C45H79NO7P]+	C45H80NO8P_[M+H-H2O]+; C45H78NO7P_[M+H]+	6.36458e+06	8368188	24014956	18339772	13436487	22242804	21123572	25177416	14501466	30647804	20372788	16973748	17888036	14884041	7.28046e+06	10697391	14571729	13272686	12200158	4.89562e+06	17717560	14337113	14348598	5594774	13131978	15338885	16607500	7980110	9020581	19092006	8981231	9473348	10763675	6443693	5213634	23987674	8.13026e+06	14243276	7.30354e+06	4603238	40560084
409	383	531.659	525.442	537.735	776.58	7.5864e+06	[C42H83NO9P]+	C42H79O9P_[M+NH4]+; C42H82NO9P_[M+H]+	5569113	13108986	6.65527e+06	3955793	5716529	5586771	9603197	5.22234e+06	10651138	10724486	9410653	11130294	10037171	5.09781e+06	5505098	6419157	4942793	10278193	4503713	5.89441e+06	5.49479e+06	8478546	6134465	6.04728e+06	6576536	6338069	9008671	4.713e+06	6508336	7064714	5.8647e+06	5515371	7891740	5119589	4.73777e+06	9657821	8276870	5549527	6.25826e+06	4630022	7727747
410	384	531.659	525.442	537.735	776.58	7.5864e+06	[C43H82N2O6PNa]+	C43H82N2O6P_[M+Na]+	5569113	13108986	6.65527e+06	3955793	5716529	5586771	9603197	5.22234e+06	10651138	10724486	9410653	11130294	10037171	5.09781e+06	5505098	6419157	4942793	10278193	4503713	5.89441e+06	5.49479e+06	8478546	6134465	6.04728e+06	6576536	6338069	9008671	4.713e+06	6508336	7064714	5.8647e+06	5515371	7891740	5119589	4.73777e+06	9657821	8276870	5549527	6.25826e+06	4630022	7727747
411	385	627.307	621.678	642.493	776.616	574971	[C43H87NO8P]+	C43H83O8P_[M+NH4]+; C43H86NO8P_[M+H]+	427771	1.06357e+06	537766	624846	536249	384448	1.10866e+06	576806	429536	3.50026e+06	775499	939453	713300	314293	188640	820915	423842	341594	185376	177061	402134	1.23215e+06	766866	182208	314649	478871	446190	567389	196526	1.22282e+06	469376	281061	670185	109322	174197	929098	195005	526760	216306	145679	1.44199e+06
412	386	673.025	669.719	678.676	776.653	432160	[C44H91NO7P]+	C44H87O7P_[M+NH4]+; C44H90NO7P_[M+H]+	240863	812207	412058	346181	479362	300246	754138	362486	520848	1.44234e+06	552554	821660	730796	253678	316747	450896	254832	585535	276741	222398	321094	703909	583563	187479	330433	424467	353305	366023	206375	487417	361937	248650	700577	166791	185430	838668	507118	309000	218917	248564	670135
413	387	223.022	217.523	229.595	777.543	688436	[C45H78O8P]+	C45H77O8P_[M+H]+	441212	967958	658387	631451	864814	625713	592536	700592	857965	954343	865971	899227	1.52759e+06	637581	435449	642566	488199	447043	394200	499261	744309	1015721	618240	715388	543585	643084	623692	737136	610746	828400	555376	580433	771989	568328	637110	981088	976693	772022	536594	556838	607897
414	388	194.951	184.033	210.804	778.533	118912	[C89H154O17P2]2	C89H152O17P2_[M+2H]2+	69330.5	122601	109023	116671	133643	122510	92799.2	136316	149714	182481	174263	183650	169422	91872.6	70491.2	109242	81982.1	71985	62057.3	80581.4	111501	155330	98804.1	119610	84547.5	110235	96614.9	101913	90531.3	116124	85209.3	82791.1	119076	89769.5	95163.6	152102	147505	103391	74331.5	82239.4	103405
415	389	194.951	184.033	210.804	778.536	118912	[C42H78NO8PNa]+	C42H78NO8P_[M+Na]+	69330.5	122601	109023	116671	133643	122510	92799.2	136316	149714	182481	174263	183650	169422	91872.6	70491.2	109242	81982.1	71985	62057.3	80581.4	111501	155330	98804.1	119610	84547.5	110235	96614.9	101913	90531.3	116124	85209.3	82791.1	119076	89769.5	95163.6	152102	147505	103391	74331.5	82239.4	103405
416	390	507.049	502.385	521.147	778.536	3.83287e+06	[C42H78NO8PNa]+	C42H78NO8P_[M+Na]+	5601658	7020524	4.18858e+06	3.32214e+06	7646225	2.29239e+06	6297546	3.92236e+06	4.08297e+06	4587270	4.88614e+06	2.40621e+06	4.16614e+06	3.65618e+06	1.89918e+06	2750778	5.47899e+06	2.28617e+06	2.36827e+06	799602	5.65418e+06	1.47459e+06	1.80988e+06	1.53725e+06	2063074	3310574	3.56289e+06	4450298	4.90662e+06	5805827	2.09765e+06	1.5968e+06	5.24234e+06	1.18307e+06	2.69152e+06	4.9209e+06	2231854	6.21813e+06	3.56862e+06	2.89295e+06	2.6543e+06
417	390	515.663	502.385	521.147	778.536	3.83287e+06	[C42H78NO8PNa]+	C42H78NO8P_[M+Na]+	2.56059e+06	3.88153e+06	2.46967e+06	1850539	2.85358e+06	1.75666e+06	2.42853e+06	1.76678e+06	2.63024e+06	4538207	2.78225e+06	1.72872e+06	1.98785e+06	1.17156e+06	1.41583e+06	1.98896e+06	1.7429e+06	1.45358e+06	1.1266e+06	617727	1.53602e+06	1823094	2.13467e+06	900870	1.38835e+06	2.68778e+06	2.38337e+06	3.04788e+06	1.54009e+06	2093702	1.00383e+06	2033424	2300403	753330	1.41351e+06	1.82588e+06	1.90018e+06	2.8207e+06	1.41446e+06	1.60348e+06	1.40518e+06
418	391	483.654	478.684	490.229	778.538	3.52339e+06	[C44H77NO8P]+	C44H73O8P_[M+NH4]+; C44H76NO8P_[M+H]+; C44H78NO9P_[M+H-H2O]+	2.82681e+06	3859020	3.25851e+06	3.06782e+06	4680852	3.46362e+06	5.4355e+06	3.54618e+06	2841218	27309428	8655111	3.1627e+06	2689552	3376077	1.18877e+06	1.42837e+06	4.90802e+06	1.5658e+06	1.15981e+06	633302	3151210	2152606	2.30364e+06	788753	1.14241e+06	2.81448e+06	4.65235e+06	2860833	2.42697e+06	3202498	1.84719e+06	2.74924e+06	3.57589e+06	690524	1.60599e+06	4.18395e+06	912928	5993789	1830603	2.0081e+06	5.74942e+06
419	392	469.826	465.356	479.573	778.538	471159	[C44H77NO8P]+	C44H73O8P_[M+NH4]+; C44H76NO8P_[M+H]+; C44H78NO9P_[M+H-H2O]+	306030	468111	249609	246082	324285	335456	665636	162309	420402	1277822	467729	274435	355682	619343	112646	241556	191529	94886.4	102542	117462	232024	121800	166518	151858	139492	282210	275829	378283	397143	263212	184037	224457	299420	86002.4	173558	505635	47442.5	451275	272953	130050	811017
420	393	612.153	603.243	619.04	778.575	2.40622e+06	[C45H81NO7P]+	C45H82NO8P_[M+H-H2O]+; C45H77O7P_[M+NH4]+; C45H80NO7P_[M+H]+	1.79026e+06	2190247	3.8972e+06	1.67358e+06	3.05353e+06	3730153	3.19979e+06	3.41117e+06	2630811	6401530	2.3242e+06	2.45096e+06	1.79974e+06	1943889	1.1211e+06	2320614	2.28377e+06	1.40919e+06	1.79183e+06	724076	2.0039e+06	2.30155e+06	2.60578e+06	894549	2482392	2239678	2764558	1.68545e+06	935990	2.17116e+06	1.28802e+06	1.49733e+06	2.22783e+06	799103	694143	3.88638e+06	3.58915e+06	4769554	1.25131e+06	408844	6260762
421	394	471.257	469.308	476.911	780.53	217533	[C45H76NO6PNa]+	C45H76NO6P_[M+Na]+	105135	273329	365444	139347	169513	324209	282598	298639	129118	904760	398671	329199	133463	230038	136934	182734	152925	115521	152160	90554.5	209816	344246	360933	143019	236048	288520	220753	175994	98741.3	248129	145650	151434	306940	82305.2	63721.5	366812	137679	157363	158741	54514.2	335740
422	395	566.764	564.089	570.403	780.53	596782	[C45H76NO6PNa]+	C45H76NO6P_[M+Na]+	485538	649523	500673	432659	443433	436346	448741	692430	585055	393801	464074	377411	556726	372864	507225	695445	604008	502325	696494	628814	769486	800124	895203	339834	531331	912338	708690	404864	598416	575248	821350	345047	878738	268684	295131	708354	660234	633480	479209	236432	403948
423	396	511.5	506.897	516.995	780.554	252024784	[C44H79NO8P]+	C44H75O8P_[M+NH4]+; C44H78NO8P_[M+H]+; C44H80NO9P_[M+H-H2O]+	76183424	123475536	99683632	130798752	100827448	212381328	248243296	78078056	283998752	594583360	409456672	156200080	154301040	273491840	44685436	95566816	64179180	50360624	51891512	186137376	46572328	102453280	99080824	115607936	68846600	146041632	97030600	160505600	167039360	78781160	169000368	159774464	91500672	46903396	60253276	174173632	42680248	167117600	127529344	87670136	448733152
424	397	500.567	496.133	507.792	780.554	13425732	[C44H79NO8P]+	C44H75O8P_[M+NH4]+; C44H78NO8P_[M+H]+; C44H80NO9P_[M+H-H2O]+	14200044	13778415	11050712	6.12063e+06	30601498	10701962	26787974	9441005	7.58962e+06	37830856	17658958	9817934	10943480	25859606	3743885	8494859	13284063	3.98803e+06	3.90578e+06	5317409	6.33862e+06	3.53919e+06	5.28557e+06	4.63877e+06	5379348	8662653	13381908	17263356	15099053	11077231	5.72778e+06	5.83536e+06	21500072	4.93229e+06	9140265	17191018	4.03823e+06	16999546	12896515	8738048	15202276
425	398	573.605	566.926	587.78	780.588	7029208	[C43H84NO7PNa]+	C43H84NO7P_[M+Na]+	3.82405e+06	4562607	5.89382e+06	6065991	7.99879e+06	2.27104e+06	5651467	5182003	5331980	10131900	7464669	4.53857e+06	6520276	7.76399e+06	2722034	6153526	7.43506e+06	3.22774e+06	4.14623e+06	4716775	6572331	7164469	11396202	4.3797e+06	5876259	5.85327e+06	13037364	3.51329e+06	4.66901e+06	7.01098e+06	11580649	2.85092e+06	8.20372e+06	2.60007e+06	3.00478e+06	8975581	5151237	5186744	6123978	2.97264e+06	6.54083e+06
426	398	581.51	566.926	587.78	780.588	7029208	[C43H84NO7PNa]+	C43H84NO7P_[M+Na]+	1828547	1.78149e+06	3.47726e+06	3.57907e+06	3.18882e+06	1.75808e+06	3.91056e+06	4973675	2.57618e+06	2.88705e+06	2.00043e+06	3.37864e+06	4.03067e+06	5276997	2.94579e+06	3593410	5891198	2.15665e+06	2.23723e+06	4.66119e+06	3.46837e+06	4049891	5278175	3362076	4.8193e+06	4442681	5398477	3153662	2.8765e+06	3.55621e+06	5.58285e+06	2.51679e+06	5570415	1.69708e+06	1.88366e+06	4350649	3060089	1.85507e+06	3.69658e+06	1.92001e+06	4528461
427	399	573.605	566.926	587.78	780.59	7029208	[C45H83NO7P]+	C45H84NO8P_[M+H-H2O]+; C45H79O7P_[M+NH4]+; C45H82NO7P_[M+H]+	3.82405e+06	4562607	5.89382e+06	6065991	7.99879e+06	2.27104e+06	5651467	5182003	5331980	10131900	7464669	4.53857e+06	6520276	7.76399e+06	2722034	6153526	7.43506e+06	3.22774e+06	4.14623e+06	4716775	6572331	7164469	11396202	4.3797e+06	5876259	5.85327e+06	13037364	3.51329e+06	4.66901e+06	7.01098e+06	11580649	2.85092e+06	8.20372e+06	2.60007e+06	3.00478e+06	8975581	5151237	5186744	6123978	2.97264e+06	6.54083e+06
428	399	581.51	566.926	587.78	780.59	7029208	[C45H83NO7P]+	C45H84NO8P_[M+H-H2O]+; C45H79O7P_[M+NH4]+; C45H82NO7P_[M+H]+	1828547	1.78149e+06	3.47726e+06	3.57907e+06	3.18882e+06	1.75808e+06	3.91056e+06	4973675	2.57618e+06	2.88705e+06	2.00043e+06	3.37864e+06	4.03067e+06	5276997	2.94579e+06	3593410	5891198	2.15665e+06	2.23723e+06	4.66119e+06	3.46837e+06	4049891	5278175	3362076	4.8193e+06	4442681	5398477	3153662	2.8765e+06	3.55621e+06	5.58285e+06	2.51679e+06	5570415	1.69708e+06	1.88366e+06	4350649	3060089	1.85507e+06	3.69658e+06	1.92001e+06	4528461
429	400	511.64	501.876	516.647	780.596	1.38705e+06	[C43H83NO9Na]+	C43H83NO9_[M+Na]+	502080	830744	569741	775771	557557	1.24846e+06	1.48494e+06	413118	1.66514e+06	4256278	2.67779e+06	829674	821987	1669265	305891	590356	395437	298842	295309	1.13464e+06	283856	664770	583817	639138	395848	836640	556667	937409	1.14434e+06	458158	1.04329e+06	1.05267e+06	491481	299713	321477	1.0629e+06	221526	1.03296e+06	820898	550636	2600556
430	401	680.002	673.178	683.957	780.671	252359	[C47H90NO7]+	C47H91NO8_[M+H-H2O]+	149027	344745	309188	196610	299534	195185	575924	339086	322273	611523	294280	400594	292446	116153	178275	287967	230680	253124	203727	223293	249072	237876	369762	158124	259854	183805	307704	215242	180880	411358	209109	150345	378808	98031	107424	516363	234748	190670	144856	117609	411009
431	402	487.965	483.655	495.208	781.501	519569	[C43H74O10P]+	C43H73O10P_[M+H]+	372048	211046	480373	478334	393714	457115	438000	451991	318560	212210	449960	299903	211625	688580	655034	442660	525750	690169	598658	569224	513256	591148	740708	529278	530722	539749	605124	531716	596756	472394	571035	532410	600969	593627	691994	539413	626369	348662	637576	675229	450374
432	403	615.402	611.442	619.879	781.619	6486334	[C43H87N2O6PNa]+	C43H87N2O6P_[M+Na]+	4195826	4.82693e+06	5408522	5.21171e+06	5467986	7.09118e+06	6.06236e+06	5996170	5559838	4.69258e+06	6.30635e+06	5095754	4.16366e+06	5.75325e+06	5712918	5.78612e+06	7.4769e+06	5.35558e+06	6324365	7506365	4341825	6.61281e+06	6.86626e+06	4606384	5.66169e+06	8510684	7.12942e+06	6.01611e+06	5.12961e+06	6198886	5771520	7.69812e+06	6.37749e+06	7.5043e+06	6095723	6.27472e+06	5.05847e+06	5.13677e+06	5221470	6676756	5.88006e+06
433	404	615.402	611.442	619.879	781.619	6486334	[C46H85O9]+	C46H86O10_[M+H-H2O]+	4195826	4.82693e+06	5408522	5.21171e+06	5467986	7.09118e+06	6.06236e+06	5996170	5559838	4.69258e+06	6.30635e+06	5095754	4.16366e+06	5.75325e+06	5712918	5.78612e+06	7.4769e+06	5.35558e+06	6324365	7506365	4341825	6.61281e+06	6.86626e+06	4606384	5.66169e+06	8510684	7.12942e+06	6.01611e+06	5.12961e+06	6198886	5771520	7.69812e+06	6.37749e+06	7.5043e+06	6095723	6.27472e+06	5.05847e+06	5.13677e+06	5221470	6676756	5.88006e+06
434	405	541.152	513.533	571.895	782.569	3457331200	[C44H81NO8P]+	C44H77O8P_[M+NH4]+; C44H80NO8P_[M+H]+; C44H82NO9P_[M+H-H2O]+	2313864448	1902387456	2516096768	2302718208	3182529280	3087730176	3728609792	3009991168	2230807040	3046789376	2879764992	3102872320	2764470016	3627964928	1857377280	2571296512	2558067456	1904916608	2112954240	3752866560	1622342784	1859022720	2436869632	2879569152	2855629824	2771788544	3243761664	3130202112	3390959104	2347353600	2878505216	2697556224	3186390528	2854001152	3024872960	3303872768	3117182720	2383278080	3380131072	3338312448	3672658176
435	405	517.381	513.533	571.895	782.569	3457331200	[C44H81NO8P]+	C44H77O8P_[M+NH4]+; C44H80NO8P_[M+H]+; C44H82NO9P_[M+H-H2O]+	521369664	847183104	708782592	604071168	873611072	314240192	837428288	788754432	524284960	959084352	1033714560	535767168	872168192	117771304	430302304	671190144	997895040	490622080	555316416	75483400	967353984	1158573952	1050952960	228281456	798310464	1153686784	926984832	901207488	393794976	824376320	442581376	453120288	1137481216	142122000	271874304	1526974464	559180864	628337984	216719552	201996032	963116160
436	406	517.381	513.287	529.593	782.569	819152896	[C44H81NO8P]+	C44H77O8P_[M+NH4]+; C44H80NO8P_[M+H]+; C44H82NO9P_[M+H-H2O]+	521369664	847183104	708782592	604071168	873611072	314240192	837428288	788754432	524284960	959084352	1033714560	535767168	872168192	117771304	430302304	671190144	997895040	490622080	555316416	75483400	967353984	1158573952	1050952960	228281456	798310464	1153686784	926984832	901207488	393794976	824376320	442581376	453120288	1137481216	142122000	271874304	1526974464	559180864	628337984	216719552	201996032	963116160
437	407	397.626	393.106	405.549	782.569	336192	[C44H81NO8P]+	C44H77O8P_[M+NH4]+; C44H80NO8P_[M+H]+; C44H82NO9P_[M+H-H2O]+	1.19022e+06	1.60378e+06	7479.51	28789.7	91452.2	18305.9	12369.3	17044.4	191180		29932.1	791712	1.72126e+06				10850.9				1.15437e+06		10380.2	15506.8				9768.12		13672.9	7870.32	18228.4			10106.8	8008.77			12331	16829.4	13873
438	408	587.489	578.399	600.994	782.606	7230662	[C45H85NO7P]+	C45H86NO8P_[M+H-H2O]+; C45H81O7P_[M+NH4]+; C45H84NO7P_[M+H]+	3.51829e+06	4.95825e+06	6.58096e+06	7133410	5705070	5.5877e+06	9000937	6014655	4936073	6410717	5296260	6.83081e+06	4867309	4.95422e+06	5.72912e+06	7371647	11661895	4.81775e+06	4.57121e+06	5.55912e+06	5.27477e+06	10164813	8588271	5746201	9816425	7125394	7959159	5530628	3.83772e+06	5233400	7.11781e+06	4657764	6.67069e+06	2.93116e+06	3.59767e+06	7756295	5.93464e+06	5.60268e+06	4.06361e+06	2.60802e+06	7.72992e+06
439	409	587.489	578.399	600.994	782.608	7230662	[C52H80NO4]+	C52H76O4_[M+NH4]+	3.51829e+06	4.95825e+06	6.58096e+06	7133410	5705070	5.5877e+06	9000937	6014655	4936073	6410717	5296260	6.83081e+06	4867309	4.95422e+06	5.72912e+06	7371647	11661895	4.81775e+06	4.57121e+06	5.55912e+06	5.27477e+06	10164813	8588271	5746201	9816425	7125394	7959159	5530628	3.83772e+06	5233400	7.11781e+06	4657764	6.67069e+06	2.93116e+06	3.59767e+06	7756295	5.93464e+06	5.60268e+06	4.06361e+06	2.60802e+06	7.72992e+06
440	410	541.262	537.331	545.965	782.614	21576452	[C45H84NO9]+	C45H83NO9_[M+H]+	13188048	10515955	16107039	16546443	21366022	19485000	24605220	18537814	13776985	16770636	17354172	21055148	17114764	22763860	11087783	17144980	15273335	11399173	13974214	24857088	10738050	10561074	17200074	19441552	14375193	20517048	21085380	18231196	20917070	13979389	18344786	14707497	19787852	16865784	19928486	20458620	20850372	15180789	20173042	22316212	20430188
441	411	632.483	624.557	640.566	782.65	542568	[C46H88NO8]+	C46H87NO8_[M+H]+; C46H89NO9_[M+H-H2O]+	233908	949687	763820	793549	620180	309892	1.49084e+06	703447	603541	1.04318e+06	735064	616536	518690	265893	279089	542828	346555	523190	410464	439063	637714	337876	533998	358122	593345	416646	628871	406456	492702	740450	428491	276001	525131	246367	270772	1.02118e+06	634585	477642	281826	173090	459459
442	412	580.332	575.318	589.218	783.635	20948004	[C43H89N2O6PNa]+	C43H89N2O6P_[M+Na]+	11141013	18953554	16854312	22320482	23698324	10530599	20103692	21258498	22342036	11407281	14709728	14126026	14542347	23035212	16147986	20197286	14206756	11787431	19407048	20679174	14500977	10123929	15613033	20416842	14371681	11373502	17152396	12775764	26951766	12000141	19895132	9328136	10363515	13134458	17964752	18615316	18476780	17130542	23803810	14940851	23611738
443	413	580.332	575.318	589.218	783.637	20948004	[C45H88N2O6P]+	C45H87N2O6P_[M+H]+	11141013	18953554	16854312	22320482	23698324	10530599	20103692	21258498	22342036	11407281	14709728	14126026	14542347	23035212	16147986	20197286	14206756	11787431	19407048	20679174	14500977	10123929	15613033	20416842	14371681	11373502	17152396	12775764	26951766	12000141	19895132	9328136	10363515	13134458	17964752	18615316	18476780	17130542	23803810	14940851	23611738
444	414	558.982	546.027	578.294	784.585	1583739264	[C44H83NO8P]+	C44H79O8P_[M+NH4]+; C44H82NO8P_[M+H]+; C44H84NO9P_[M+H-H2O]+	1427370112	1747346560	1575805568	1299392640	1625328768	1285543296	1554314112	1515758336	1416728320	2254716928	1445638912	2226213632	2113482624	898144256	723801152	1325777792	841481472	1616748416	994437952	808143936	680358720	1128869632	1154547456	587119680	785812608	941343104	1105653120	1728343936	1147319808	1520810880	557601600	1057607488	1215095936	873862720	1305877888	1274479488	764119296	1327379328	925477312	1833886720	1347837696
445	414	550.708	546.027	578.294	784.585	1583739264	[C44H83NO8P]+	C44H79O8P_[M+NH4]+; C44H82NO8P_[M+H]+; C44H84NO9P_[M+H-H2O]+	589190528	1021041088	692472384	670166720	816842816	393121472	869327104	753185088	690313472	1052280256	955487488	558157888	887887104	343896512	411029120	706454656	785838784	636504640	470457152	206499200	885086592	872279424	838747200	373475744	608282240	1171268736	792954176	723573504	577856640	897253568	517535712	492008864	905799680	300599840	355954400	1322956800	642287296	691943872	340266464	423108192	899198080
446	414	572.951	546.027	578.294	784.585	1583739264	[C44H83NO8P]+	C44H79O8P_[M+NH4]+; C44H82NO8P_[M+H]+; C44H84NO9P_[M+H-H2O]+	138578208	155862576	140770400	90370424	134745984	87526552	159444720	109784888	95797472	291124576	158878128	164528320	168844720	64137048	56064112	101974936	88191664	128938064	59682748	45855748	60026868	93466880	87094320	76364496	82845200	92191800	101042672	145845184	89971320	114379040	57910072	78153032	113398208	59173536	65451500	115006712	79448376	111111080	79661776	115086296	130519232
447	415	713.625	709.702	720.824	784.645	197977	[C49H86NO6]+	C49H82O6_[M+NH4]+	280358	103681	57128.8	68283	133661	309826	70840.1	76013.6	73070.4	1.09727e+06	679433	135771	233035	42850	84459.6	20749.5		25254.5	21210.7			25886.6		22554				47338.3	65990.6		21176.1	73013.8		28492.7	52260.9	19139.6	17611.3	67721.7	39998.9	60636.9	17947.4
448	416	663.879	659.006	670.014	784.666	4212244	[C46H90NO8]+	C46H89NO8_[M+H]+	1.9688e+06	7.04913e+06	5.06396e+06	4361666	5411559	3271435	9420268	6.19039e+06	5.07439e+06	8813317	4254658	6.36599e+06	4.87456e+06	1.68806e+06	2.46398e+06	5208696	2.96405e+06	4969728	3.71596e+06	3.29327e+06	4.99175e+06	3.63521e+06	4.56578e+06	2.5707e+06	4.8768e+06	3.81155e+06	5693501	3.89821e+06	3.57184e+06	7.93057e+06	3.53289e+06	2.62216e+06	6.01707e+06	1.9231e+06	2073263	9423605	4.4476e+06	3613864	2.32488e+06	1850656	4317061
449	417	207.164	196.404	218.728	785.544	271826	[C42H78N2O9P]+	C42H74NO9P_[M+NH4]+	152076	344771	246815	274408	324259	263127	267060	327388	350888	433350	398433	392147	421111	252017	159000	254078	192481	169944	155661	199559	247885	399645	233187	288701	187640	274863	223236	244151	245498	266696	213773	196502	303334	190971	228629	370839	385911	266796	191608	210172	237735
450	418	228.75	223.289	235.574	785.556	273093	[C39H81N2O11S]+	C39H77NO11S_[M+NH4]+	199671	303902	198885	187209	259226	170360	242506	219176	241635	277230	295207	282979	391376	211171	122856	208698	175468	154939	130858	174974	240346	308002	210964	241453	199392	212692	200705	231848	194871	235799	198529	204610	265404	208036	169607	341592	386063	262595	176109	177349	221928
451	419	228.75	223.289	235.574	785.556	273093	[C47H77O9]+	C47H78O10_[M+H-H2O]+	199671	303902	198885	187209	259226	170360	242506	219176	241635	277230	295207	282979	391376	211171	122856	208698	175468	154939	130858	174974	240346	308002	210964	241453	199392	212692	200705	231848	194871	235799	198529	204610	265404	208036	169607	341592	386063	262595	176109	177349	221928
452	420	619.437	608.931	627.158	785.653	199883728	[C45H90N2O6P]+	C45H86NO6P_[M+NH4]+; C45H89N2O6P_[M+H]+	129793232	258494896	164043680	167451712	198968176	161592064	241321296	219589152	192815104	371176544	221563632	188270176	165426720	120110376	106081944	179374240	129045760	104995120	115765408	150259472	195082928	134349568	175029456	107600624	128869888	175900544	232165856	125259856	159177536	209295968	146030832	115243896	165455168	85345448	103072592	223782880	190196896	149036224	123991216	88119984	176429888
453	421	589.154	578.744	600.663	786.601	3286113536	[C44H85NO8P]+	C44H81O8P_[M+NH4]+; C44H84NO8P_[M+H]+; C44H86NO9P_[M+H-H2O]+	3265427200	3210668032	2683651840	2827418368	2917944064	2336638464	3299310848	3841690880	2840997120	3427533056	2919512064	3330677504	4066783488	1764450560	2421499648	3383469312	2647030528	2741458688	2528993024	1459756416	3356715264	2897339392	3134712064	1947110016	2493438976	2993758976	3400811008	3029324032	2495158528	3588496640	2057929088	2683113216	3095870464	1908172928	2222529536	3651367936	2765419264	2875468544	1881588992	2226518272	3503069952
454	422	589.175	583.383	595.571	786.645	22721148	[C45H88NO9]+	C45H87NO9_[M+H]+; C45H89NO10_[M+H-H2O]+	23825724	21112786	18161436	19477890	19566622	14626445	21524776	24063370	15666409	21410488	18097826	20494600	25761952	12232438	18968414	20336630	16286207	16983110	16017253	8197368	21100522	20013786	17482044	13008902	15953833	20453154	19737268	20592906	16825938	25396472	14454922	17405444	19402032	12576477	15287392	21758876	17312798	17828064	11711550	14259223	20278516
455	423	714.234	711.252	730.325	786.661	211163	[C49H88NO6]+	C49H84O6_[M+NH4]+	334877	172314	72613.3	86705.9	278923	145486	68472.4	147143	83597.3	498599	274041	113305	152393	55175.6	139656	42513.3	20959.7	32909.3	17981.1			49451.4	54873.7	49017.3	218751	31794.3	21944.7	217226	91204	24911.2	42740.3	51309.5	19316.6	36686.1	130842	56406.3	84604.2	92956.6	29492.5	79811.5	30544.1
456	423	725.076	711.252	730.325	786.661	211163	[C49H88NO6]+	C49H84O6_[M+NH4]+	216790	85429.5	73050.7	70743.1	122044	202759	88664.6	92485.5	62086.5	494303	229520	210500	123138	92273.4	82961.4	37893.5	58479.3	45232.4	36176.9	35591.3	39202.7	59352.5	58400.2	62562.2	45535.5	54779.3	34586.7	145151	81009.8	29751.1	46478.8	80140.7	52117.7	63008.1	113976	62565.2	60767.9	79142.6	51758.4	90301.8	61488.8
457	424	714.234	711.252	720.414	786.661	211163	[C45H91N2O6P]+	C45H90N2O6P_[M+H]+	334877	172314	72613.3	86705.9	278923	145486	68472.4	147143	83597.3	498599	274041	113305	152393	55175.6	139656	42513.3	20959.7	32909.3	17981.1			49451.4	54873.7	49017.3	218751	31794.3	21944.7	217226	91204	24911.2	42740.3	51309.5	19316.6	36686.1	130842	56406.3	84604.2	92956.6	29492.5	79811.5	30544.1
458	425	652.462	647.769	674.615	787.669	536373312	[C45H92N2O6P]+	C45H88NO6P_[M+NH4]+; C45H91N2O6P_[M+H]+	380811328	675588928	446546496	440925376	478935904	489696256	572066368	565966464	592576704	922030080	602953792	743844992	795813760	351824544	274988384	481985344	362140640	360224704	294204192	358092288	408117216	560166080	481312320	287682304	296230176	457122400	549486976	404261760	390550272	550214912	307864640	388809248	436772384	253132336	328545344	665327616	389619648	308945152	313512960	353322592	474813472
459	425	669.739	647.769	674.615	787.669	536373312	[C45H92N2O6P]+	C45H88NO6P_[M+NH4]+; C45H91N2O6P_[M+H]+	9521985	29811194	17998438	14510154	21573258	16080644	26483724	21080928	31063532	57677108	30028836	28016796	22828656	14788374	8171139	23726780	11433935	11334053	9552367	13223459	13155197	20654808	17637968	7851887	10866728	20843666	22681992	10282064	12984056	18472962	13747226	10682171	18355118	7.50008e+06	7737967	29644304	18923078	10520492	9950995	10282507	24439756
460	426	627.585	624.825	643.21	787.669	4273160	[C45H92N2O6P]+	C45H88NO6P_[M+NH4]+; C45H91N2O6P_[M+H]+	3.14535e+06	3.56579e+06	2.83956e+06	1.18304e+06	4.53887e+06	5.40002e+06	3.40786e+06	4107092	11752372	9972805	5.98277e+06	5628105	6.21506e+06	9449603	1.27649e+06	2.07257e+06	2.46448e+06	3.6386e+06	1.76939e+06	6536688	1.05777e+06	3777110	1.80634e+06	1.89117e+06	1232306	1.67644e+06	2.46684e+06	1.72594e+06	9175973	3457426	1.53215e+06	2.82784e+06	2.01204e+06	2.04954e+06	3.72453e+06	3.12301e+06	2.64584e+06	2.77454e+06	4650035	5.80939e+06	5803881
461	427	375.963	356.291	401.954	788.544	304555	[C42H79NO10P]+	C42H75O10P_[M+NH4]+; C42H78NO10P_[M+H]+	1.41896e+06	2.82641e+06			35644.2		18672.5		300346			1147627	1.36868e+06			12620.9					1.07467e+06			22518.3											19269			18244.8	13438.5		14526.3
462	428	561.163	557.803	569.707	788.556	1.68409e+06	[C44H80NO7PNa]+	C44H80NO7P_[M+Na]+	1.0691e+06	906771	1.46524e+06	1.26035e+06	1.32419e+06	1251297	1.4004e+06	1.19023e+06	1.08993e+06	443803	1.04165e+06	1.31358e+06	1.43721e+06	2.03373e+06	1.75459e+06	1.19522e+06	1678781	1.27402e+06	1.68445e+06	2.15721e+06	2.00794e+06	1.58594e+06	1959696	2.44618e+06	2.3817e+06	1.60668e+06	1.91098e+06	966601	1.60851e+06	1.20987e+06	2.7555e+06	1.37562e+06	1.74645e+06	1.73732e+06	1.14507e+06	1.6508e+06	2.09992e+06	1.28965e+06	1.74951e+06	703557	1.44532e+06
463	429	619.094	612.017	628.953	788.616	701837952	[C44H87NO8P]+	C44H83O8P_[M+NH4]+; C44H86NO8P_[M+H]+; C44H88NO9P_[M+H-H2O]+	904403712	1075350272	630487232	371344576	760297984	734192640	672389440	553427840	785370112	1507735808	1050449920	1077643136	1152802944	405421152	421117280	598843072	274752160	708869568	279975744	232341104	355317760	768815616	450994400	270791328	361070720	445238272	444044160	803853184	433541056	914811712	359200768	473295840	534149056	294977056	414851584	623737984	561867584	860352448	266446208	343950080	506384096
464	430	734.612	729.803	740.605	788.677	1.46294e+06	[C45H93N2O6P]+	C45H92N2O6P_[M+H]+	3100672	842124	538154	996131	2.46019e+06	1.12992e+06	602297	1.10927e+06	594285	3.79363e+06	2190150	1.14791e+06	1.06254e+06	219488	984108	378750	128544	254115	261303	97058.4	183194	494333	371925	332821	1.1537e+06	234066	200121	1.89201e+06	674235	144106	265057	389512	116208	342737	1.0313e+06	295501	634391	702512	300604	694459	346272
465	431	734.612	729.803	740.605	788.676	1.46294e+06	[C49H90NO6]+	C49H86O6_[M+NH4]+	3100672	842124	538154	996131	2.46019e+06	1.12992e+06	602297	1.10927e+06	594285	3.79363e+06	2190150	1.14791e+06	1.06254e+06	219488	984108	378750	128544	254115	261303	97058.4	183194	494333	371925	332821	1.1537e+06	234066	200121	1.89201e+06	674235	144106	265057	389512	116208	342737	1.0313e+06	295501	634391	702512	300604	694459	346272
466	432	746.106	739.282	751.675	788.677	712201	[C45H93N2O6P]+	C45H92N2O6P_[M+H]+	1.29195e+06	358718	366497	285412	1.042e+06	1972591	275416	460771	402574	3.83638e+06	1.8351e+06	1.12113e+06	713848	450190	396280	85468.6	166491	190452	176103	118719	210031	495577	356665	201076	120762	201941	168198	2.00071e+06	336625	238132	197258	416415	158353	206107	414044	388018	294334	686226	221665	425309	271937
467	433	746.106	739.282	751.675	788.676	712201	[C49H90NO6]+	C49H86O6_[M+NH4]+	1.29195e+06	358718	366497	285412	1.042e+06	1972591	275416	460771	402574	3.83638e+06	1.8351e+06	1.12113e+06	713848	450190	396280	85468.6	166491	190452	176103	118719	210031	495577	356665	201076	120762	201941	168198	2.00071e+06	336625	238132	197258	416415	158353	206107	414044	388018	294334	686226	221665	425309	271937
468	434	664.738	661.52	670.954	789.684	9071309	[C45H94N2O6P]+	C45H90NO6P_[M+NH4]+; C45H93N2O6P_[M+H]+	5698398	7.68686e+06	4.38677e+06	2.80754e+06	7971603	8364194	7.18009e+06	13102079	21488728	21305492	14555465	11948150	19352364	11638134	2.42502e+06	3.92037e+06	4.3336e+06	7350689	4.64866e+06	18534972	3.63056e+06	5.83011e+06	3.38135e+06	2829308	2.67849e+06	5.30107e+06	7894829	4.28999e+06	19541716	8496996	2.98575e+06	8.36774e+06	5306648	4.11625e+06	6033482	9112002	10487319	3.59949e+06	5256138	10450935	6526636
469	435	593.709	591.304	598.803	790.536	1.14607e+06	[C43H78NO8PNa]+	C43H78NO8P_[M+Na]+	1247460	592187	1.17435e+06	1.17325e+06	1.3441e+06	1.49807e+06	753113	1.303e+06	1.12281e+06	1.06655e+06	1359831	1.74891e+06	1.04569e+06	1.4324e+06	1141599	929660	1.11245e+06	752194	1.19374e+06	1.29121e+06	824953	572842	700066	1.22954e+06	801757	1.34247e+06	1.12869e+06	1.5788e+06	1.01944e+06	689286	1.2898e+06	1.12122e+06	837776	1.09552e+06	1.34756e+06	1.01359e+06	1.49942e+06	1.73273e+06	777818	1.81521e+06	1.06443e+06
470	436	406.34	399.608	419.553	790.559	6.67184e+06	[C42H81NO10P]+	C42H77O10P_[M+NH4]+; C42H80NO10P_[M+H]+; C42H82NO11P_[M+H-H2O]+	48837904	192276080	56929.8	182048	930019	141328	19875	59429.3	15596710	64334.1	180880	133337376	158695456	15717.2	49256.4	80677.2	181224	15792.1	40622.9	22029.5	52860868	20387.5	33954.2	654216	43553	32929.8	93506.4	50106.9	89486.9	90890.9	21844.9	180382	34842.3	22875.6	15839.6	37796.2	22653.4	37492.6	68901	23798	29350.1
471	436	414.125	399.608	419.553	790.559	6.67184e+06	[C42H81NO10P]+	C42H77O10P_[M+NH4]+; C42H80NO10P_[M+H]+; C42H82NO11P_[M+H-H2O]+	38208960	127310496	32727.8	141185	702707	124721	13995	39584.5	12006479	46849.9	141130	108071808	107302456	7137.63	31103	48878.1	141399	24472.4	33693.9	19637.3	41502536	14168	23162	574514	45103	26687.2	68141	42334.2	71816.1	60597.6	11015.3	124287	30940.5	20158.4	12743.1	40824	21056.3	22992.8	60434.9	23697.3	16682.7
472	437	548.369	543.595	556.403	790.572	25340268	[C44H82NO7PNa]+	C44H82NO7P_[M+Na]+	6.09702e+06	5171298	20111488	21639756	13366812	17476030	25067500	21176340	13982530	17236218	14823979	14235765	15318453	28732838	8824186	10768863	15327433	15233827	13770729	13006630	20846862	16442113	18270860	12928465	25047886	19854268	23217608	11256564	18833828	21113550	25325916	11057406	15910983	9080313	9665911	16613154	11405483	15077764	12323418	8622975	24217284
473	438	566.916	562.021	572.731	790.572	5257928	[C44H82NO7PNa]+	C44H82NO7P_[M+Na]+	3.32856e+06	2.86389e+06	4949297	5355851	5128064	6.77902e+06	5101391	5763415	4.52715e+06	3.18558e+06	3882385	4.93952e+06	4299411	6.90283e+06	7.59861e+06	4642806	7.55749e+06	6.48533e+06	4.75899e+06	6.1351e+06	5647294	6731221	4.79849e+06	7.71562e+06	6.98743e+06	6.66283e+06	4.50391e+06	5040906	5.11199e+06	3.66273e+06	5113920	6358051	4.9863e+06	4.92974e+06	3.91251e+06	5132339	5179506	4.12062e+06	4943221	3.72826e+06	4448601
474	439	548.369	543.595	556.403	790.575	25340268	[C46H81NO7P]+	C46H82NO8P_[M+H-H2O]+; C46H80NO7P_[M+H]+	6.09702e+06	5171298	20111488	21639756	13366812	17476030	25067500	21176340	13982530	17236218	14823979	14235765	15318453	28732838	8824186	10768863	15327433	15233827	13770729	13006630	20846862	16442113	18270860	12928465	25047886	19854268	23217608	11256564	18833828	21113550	25325916	11057406	15910983	9080313	9665911	16613154	11405483	15077764	12323418	8622975	24217284
475	440	651.869	648.717	659.716	790.632	5.55431e+06	[C44H89NO8P]+	C44H85O8P_[M+NH4]+; C44H88NO8P_[M+H]+	3.77848e+06	7.77998e+06	4743088	3.63442e+06	5.62822e+06	4.05045e+06	6.07001e+06	8.31128e+06	3.36854e+06	8241761	5812007	6.73873e+06	5.86979e+06	2.75867e+06	2814473	6.27975e+06	3.35078e+06	4.28118e+06	3185017	2.12333e+06	4.79649e+06	5.98808e+06	4.23864e+06	2.22007e+06	3259547	6.7002e+06	4885995	5612283	3.3672e+06	5.36248e+06	3.45615e+06	3032124	5219504	2.2575e+06	2825231	7500126	3.70708e+06	3.68481e+06	2.38579e+06	1.8761e+06	9274303
476	441	751.099	746.536	758.409	790.692	9731012	[C45H95N2O6P]+	C45H94N2O6P_[M+H]+	18563698	9827858	4649087	3614257	10134307	8840396	4234735	7.36012e+06	4.85784e+06	42275980	20187878	17712546	8619914	3.94684e+06	4953728	2525018	1.71293e+06	3.21343e+06	1.98842e+06	1.78387e+06	1.89757e+06	7377635	4855999	2.45782e+06	2.06625e+06	1.8923e+06	3.38656e+06	20097608	4629155	2.70072e+06	1.66965e+06	3597860	1.66721e+06	2.08433e+06	6275962	5.01019e+06	2.56761e+06	10687865	2493900	6706881	4975424
477	442	751.099	746.536	758.409	790.692	9731012	[C49H92NO6]+	C49H88O6_[M+NH4]+	18563698	9827858	4649087	3614257	10134307	8840396	4234735	7.36012e+06	4.85784e+06	42275980	20187878	17712546	8619914	3.94684e+06	4953728	2525018	1.71293e+06	3.21343e+06	1.98842e+06	1.78387e+06	1.89757e+06	7377635	4855999	2.45782e+06	2.06625e+06	1.8923e+06	3.38656e+06	20097608	4629155	2.70072e+06	1.66965e+06	3597860	1.66721e+06	2.08433e+06	6275962	5.01019e+06	2.56761e+06	10687865	2493900	6706881	4975424
478	443	234.381	229.334	242.138	791.559	312167	[C46H80O8P]+	C46H79O8P_[M+H]+; C46H81O9P_[M+H-H2O]+	225856	360282	268580	263872	404106	262852	281561	289397	351464	374830	323217	386776	605743	302896	162981	269145	214556	212337	157700	215188	333850	563662	327207	305555	227898	314657	293045	333507	333136	339514	294074	275346	368697	257509	236632	470382	450341	371576	259895	289519	274599
479	444	215.446	207.877	223.771	792.548	483117	[C91H158O17P2]2	C91H156O17P2_[M+2H]2+	265565	663514	479017	443619	625175	516000	456898	547203	636450	680338	699950	734078	871947	442239	277991	418433	327745	273372	319711	334385	491363	671940	457878	507034	413735	503612	437364	426210	415470	515005	376601	399787	526527	413781	372453	646633	723219	501509	367923	395520	418758
480	445	215.446	207.877	223.771	792.551	483117	[C43H80NO8PNa]+	C43H80NO8P_[M+Na]+	265565	663514	479017	443619	625175	516000	456898	547203	636450	680338	699950	734078	871947	442239	277991	418433	327745	273372	319711	334385	491363	671940	457878	507034	413735	503612	437364	426210	415470	515005	376601	399787	526527	413781	372453	646633	723219	501509	367923	395520	418758
481	446	582.475	579.448	588.476	792.554	16414056	[C45H79NO8P]+	C45H75O8P_[M+NH4]+; C45H78NO8P_[M+H]+	20534814	9359691	16549211	17786638	16492843	21104250	10266517	26777978	13500933	33869248	26453050	27998216	10474028	23669390	5.4156e+06	6.60108e+06	12120274	7936458	6333471	10342765	8630261	6.10969e+06	5133093	6.89979e+06	5479322	13909622	9296926	15024117	14827577	12726148	14076980	13922247	6.22821e+06	9963277	11421512	14195308	10411064	18810244	4717252	40183716	19050626
482	447	507.208	502.593	513.09	792.554	7556460	[C45H79NO8P]+	C45H75O8P_[M+NH4]+; C45H78NO8P_[M+H]+	3960663	5674998	7235246	6209470	8460619	3.76443e+06	15417931	7.7158e+06	6.31893e+06	22961636	10370246	4.96431e+06	3222493	11794602	2.33552e+06	3732019	9076629	2616100	2.76915e+06	2.68072e+06	6.90001e+06	4181380	3.99117e+06	2.52005e+06	3578415	5246477	9802685	4.04807e+06	8121181	7.26965e+06	8035402	2.60744e+06	7970227	1577571	3.92059e+06	9999948	2.68967e+06	7.86203e+06	6.10601e+06	3.82517e+06	13117529
483	448	555.194	550.54	571.198	792.59	45973924	[C46H83NO7P]+	C46H84NO8P_[M+H-H2O]+; C46H82NO7P_[M+H]+	19478730	27767254	45456736	54446828	38264624	33166286	70078504	57578632	54994664	75432536	44393616	39735712	49171788	41591604	28159402	29688140	59113636	44707352	28099294	21732988	50407716	54900420	37506376	27559190	45769488	51974528	40449348	29557756	38667680	37357792	37227904	29453234	29911266	13851472	17288840	43099248	33454398	35376180	24620268	20475266	57426532
484	448	563.091	550.54	571.198	792.59	45973924	[C46H83NO7P]+	C46H84NO8P_[M+H-H2O]+; C46H82NO7P_[M+H]+	19478730	24708664	52775788	36534824	46089500	20470776	55882192	43968356	40718148	50990788	42831680	34794884	37275064	61687344	17166624	25877502	35664192	20969518	25991692	28880832	28698246	25079490	36924692	26045334	44236524	44476948	40414028	24716632	50634972	40978020	52273804	23924554	53952684	18165676	23532900	50109464	34855404	42160832	31250076	22399454	47416688
485	449	661.765	658.647	668.252	792.671	486681	[C48H90NO7]+	C48H91NO8_[M+H-H2O]+	176496	518615	734333	430638	509418	243466	835560	407108	636304	577787	395035	570509	471552	371520	274908	392569	260588	599225	478798	445686	442232	304920	347179	465053	597978	271719	589560	266482	527279	731351	568578	247884	352704	332207	216120	657969	593360	554224	351467	244937	701603
486	450	759.697	756.191	764.725	792.708	48059100	[C49H94NO6]+	C49H90O6_[M+NH4]+	105459176	60745840	19754894	19818468	62213460	46051512	19790646	29602302	30013646	154296544	78813504	158729888	62977312	13455711	15970163	10314310	9983048	22145852	12577602	5807355	11802501	65204292	26420378	10038341	7613000	11689988	19873606	92168464	16805716	18598810	10301834	31179668	8933547	10562159	16194455	19016798	9198546	56210232	8816280	35272552	21457548
487	451	734.612	729.577	741.103	793.632	235294	[C44H90O9P]+	C44H89O9P_[M+H]+	214217	55404.5	102582	161634	367713	231047	101873	231575	82803.6	589628	357906	68221.6	64558.5	87210.2	178796	71942.1	48036.1	71707.8	69804.1	40389	34977.9	124373	83760.9	82245.7	186364	57869.3	49611.6	341688	124835	59413.8	68976.4	76419.7	39102.2	76287.1	234464	66233.4	121860	136060	73125	137317	70066.8
488	452	734.612	729.577	741.103	793.632	235294	[C49H86O6Na]+	C49H86O6_[M+Na]+	214217	55404.5	102582	161634	367713	231047	101873	231575	82803.6	589628	357906	68221.6	64558.5	87210.2	178796	71942.1	48036.1	71707.8	69804.1	40389	34977.9	124373	83760.9	82245.7	186364	57869.3	49611.6	341688	124835	59413.8	68976.4	76419.7	39102.2	76287.1	234464	66233.4	121860	136060	73125	137317	70066.8
489	453	734.612	729.577	740.965	793.634	235294	[C51H85O6]+	C51H86O7_[M+H-H2O]+; C51H84O6_[M+H]+	214217	55404.5	102582	161634	367713	231047	101873	231575	82803.6	589628	357906	68221.6	64558.5	87210.2	178796	71942.1	48036.1	71707.8	69804.1	40389	34977.9	124373	83760.9	82245.7	186364	57869.3	49611.6	341688	124835	59413.8	68976.4	76419.7	39102.2	76287.1	234464	66233.4	121860	136060	73125	137317	70066.8
490	454	507.024	502.234	512.743	794.508	752392	[C40H76NO12S]+	C40H72O12S_[M+NH4]+	1.03461e+06	1.41842e+06	748330	650896	1.60773e+06	467760	1.00762e+06	659598	852729	1.1595e+06	908760	484778	828558	627388	365478	510022	982543	393015	398075	166589	1.02972e+06	240143	307711	241094	368411	630018	752252	763642	815534	945775	430212	304452	892536	207732	489026	882433	385471	1.1229e+06	622561	535675	577320
491	455	507.024	502.234	512.743	794.51	752392	[C45H74NO7PNa]+	C45H74NO7P_[M+Na]+	1.03461e+06	1.41842e+06	748330	650896	1.60773e+06	467760	1.00762e+06	659598	852729	1.1595e+06	908760	484778	828558	627388	365478	510022	982543	393015	398075	166589	1.02972e+06	240143	307711	241094	368411	630018	752252	763642	815534	945775	430212	304452	892536	207732	489026	882433	385471	1.1229e+06	622561	535675	577320
492	456	522.109	517.522	531.392	794.567	5016721	[C43H82NO8PNa]+	C43H82NO8P_[M+Na]+	3.3067e+06	4.18961e+06	4664802	3.23151e+06	5589784	3.34117e+06	8958875	4164742	3541482	12676717	5.64172e+06	3.93405e+06	2741814	7783134	2.0614e+06	3.65983e+06	4375515	2.02676e+06	1.80603e+06	2.26383e+06	2.77359e+06	3.56143e+06	3.88611e+06	2.70409e+06	3.87337e+06	4.63008e+06	6925510	4688774	3.92625e+06	4417702	5261921	2705334	6.47455e+06	2085507	2750750	6456678	2324590	3.89394e+06	4635230	1.92804e+06	8875483
493	457	522.109	517.522	531.392	794.569	5016721	[C45H81NO8P]+	C45H77O8P_[M+NH4]+; C45H80NO8P_[M+H]+	3.3067e+06	4.18961e+06	4664802	3.23151e+06	5589784	3.34117e+06	8958875	4164742	3541482	12676717	5.64172e+06	3.93405e+06	2741814	7783134	2.0614e+06	3.65983e+06	4375515	2.02676e+06	1.80603e+06	2.26383e+06	2.77359e+06	3.56143e+06	3.88611e+06	2.70409e+06	3.87337e+06	4.63008e+06	6925510	4688774	3.92625e+06	4417702	5261921	2705334	6.47455e+06	2085507	2750750	6456678	2324590	3.89394e+06	4635230	1.92804e+06	8875483
494	458	608.835	605.388	614.661	794.569	1.31921e+06	[C45H81NO8P]+	C45H77O8P_[M+NH4]+; C45H80NO8P_[M+H]+	3054947	1.31906e+06	1036499	475086	2.60192e+06	1.47699e+06	831657	1.60768e+06	1.05152e+06	2.97059e+06	2.18937e+06	2.22413e+06	1.06567e+06	1056281	733332	886277	869622	553434	280668	433744	234562	344130	317990	318407	278574	581536	695564	2.12428e+06	742601	898767	453827	598510	751621	371345	1.01885e+06	956112	1.22255e+06	1321903	298653	2234845	366137
495	459	568.852	566.604	572.49	794.569	2.57035e+06	[C45H81NO8P]+	C45H77O8P_[M+NH4]+; C45H80NO8P_[M+H]+	2.30898e+06	2.59157e+06	2386983	3.34272e+06	2129131	1775712	3.16662e+06	2725597	2.50019e+06	1.91171e+06	2.42761e+06	2.0852e+06	2.21155e+06	2.00384e+06	2.06436e+06	2.33684e+06	2.72479e+06	2.06604e+06	2.11501e+06	1.58439e+06	2.52746e+06	2324644	2.89598e+06	1.74699e+06	2.08072e+06	2.53906e+06	2.25494e+06	2.36406e+06	1741479	2744437	2.30269e+06	1.8944e+06	2.26224e+06	1.91098e+06	2.45111e+06	2622118	1.35293e+06	2197249	1.79813e+06	2285906	2698395
496	460	569.192	564.834	596.472	794.606	233134096	[C46H85NO7P]+	C46H86NO8P_[M+H-H2O]+; C46H84NO7P_[M+H]+	89401552	136599696	276830240	192010928	251015344	118359368	377352928	217918368	230659424	261410784	173029296	160260448	155504240	284564096	148400256	169496080	194934128	219330848	112699384	136339792	143770336	209034416	199834576	158223456	257732368	259433200	218150848	155919664	231534224	173577648	229882320	130657352	213545248	119566584	93381856	297876160	258673488	177457408	159687536	114520248	234816832
497	460	589.772	564.834	596.472	794.606	233134096	[C46H85NO7P]+	C46H86NO8P_[M+H-H2O]+; C46H84NO7P_[M+H]+	8.27728e+06	6.40168e+06	9349974	8.23442e+06	14124320	8881043	12210238	11520909	7.75734e+06	17284486	9285058	10355181	7371202	22065170	11689467	9218532	9062131	9098235	10521303	16086162	5483823	8419301	10349282	14327593	12818023	10591280	13479815	10900541	14453638	14429375	18357754	8652793	17258094	11944733	8441622	19473722	17033230	16694688	14406940	13167482	11150894
498	461	613.864	596.216	618.577	794.606	47973320	[C46H85NO7P]+	C46H86NO8P_[M+H-H2O]+; C46H84NO7P_[M+H]+	975919	2.03616e+06	2543544	1.90242e+06	2.98753e+06	1.52282e+06	2.85275e+06	2203534	2.08376e+06	3.18051e+06	2.53851e+06	2.35119e+06	2547288	2.58996e+06	1.39221e+06	1.80658e+06	1.71089e+06	1.65579e+06	1266888	1385587	2.56317e+06	2.14411e+06	2528265	1.33971e+06	2.54693e+06	2.54068e+06	3.04736e+06	1.54784e+06	1.85662e+06	2.16438e+06	2.13136e+06	1.085e+06	2.90597e+06	1.11272e+06	865825	3.22168e+06	2450646	2.07343e+06	1.27216e+06	876954	2340191
499	461	600.91	596.216	618.577	794.606	47973320	[C46H85NO7P]+	C46H86NO8P_[M+H-H2O]+; C46H84NO7P_[M+H]+	19523968	29414724	44544956	36227808	49295888	37692996	50089992	45208100	28511162	48352280	48608464	55250644	48639688	50434080	24638120	32396356	35774808	32896056	25883328	29031994	50167268	35993204	52215752	24563588	43150536	46448620	54688548	29213680	33135918	39054576	38989068	27311242	55276100	21301204	18878296	56270188	44486920	33080652	23714482	17091510	52258396
500	462	695.371	691.844	701.435	794.687	684245	[C48H92NO7]+	C48H93NO8_[M+H-H2O]+	274747	880077	793069	542552	746081	467990	1.16099e+06	768677	784720	1.14975e+06	608502	1150122	654305	262315	395691	654023	380720	670489	555199	448785	580206	551421	662470	398393	678160	572892	709684	500541	517003	1128129	458549	421875	792941	306867	260901	1.3632e+06	630413	619976	310118	277690	639635
501	463	765.867	762.816	771.141	794.723	60870692	[C49H96NO6]+	C49H92O6_[M+NH4]+	118457968	64221684	20621024	21055644	53262684	57047784	21462308	23533520	51825944	175953440	78941240	185039600	100356800	12997940	17150008	12682449	12033761	36231624	13959967	7777634	11952337	87673224	45219020	11426310	12176559	9597313	18821706	102334560	16406226	24164720	13749223	61703248	11746280	12901565	18701120	15295406	8980973	64166440	9316081	49329140	21605410
502	464	634.587	629.854	640.782	795.635	4.32449e+06	[C44H89N2O6PNa]+	C44H89N2O6P_[M+Na]+	2874394	5.24786e+06	5.56748e+06	4.02055e+06	5.22488e+06	5165302	6545924	6.45625e+06	6.69125e+06	9091206	7294738	4.03124e+06	2.73629e+06	4.34331e+06	3079770	5.35429e+06	6.45547e+06	2.87529e+06	3484158	4.89281e+06	2.67494e+06	7061847	6.82078e+06	2466499	4247488	4962768	5.58297e+06	4355692	3.99686e+06	4.16629e+06	3708898	3.86347e+06	5432589	2.87711e+06	3.5744e+06	6664580	3.50158e+06	3874809	4.2349e+06	3.53869e+06	5.69251e+06
503	465	634.587	629.854	640.782	795.634	4.32449e+06	[C47H87O9]+	C47H88O10_[M+H-H2O]+	2874394	5.24786e+06	5.56748e+06	4.02055e+06	5.22488e+06	5165302	6545924	6.45625e+06	6.69125e+06	9091206	7294738	4.03124e+06	2.73629e+06	4.34331e+06	3079770	5.35429e+06	6.45547e+06	2.87529e+06	3484158	4.89281e+06	2.67494e+06	7061847	6.82078e+06	2466499	4247488	4962768	5.58297e+06	4355692	3.99686e+06	4.16629e+06	3708898	3.86347e+06	5432589	2.87711e+06	3.5744e+06	6664580	3.50158e+06	3874809	4.2349e+06	3.53869e+06	5.69251e+06
504	466	750.768	747.547	755.674	795.646	753246	[C46H87N2O8]+	C23H43NO4_[2M+H]+	882399	487321	382943	586897	993004	675704	368880	634108	340494	2113804	1.30073e+06	716961	455277	219306	447231	224818	163772	307526	158657	117832	140427	525488	417005	199369	210222	186128	252171	1.28924e+06	390105	249454	151255	272231	116581	163714	582407	280325	208211	722996	177199	581697	455198
505	467	750.768	747.547	755.674	795.647	753246	[C49H88O6Na]+	C49H88O6_[M+Na]+	882399	487321	382943	586897	993004	675704	368880	634108	340494	2113804	1.30073e+06	716961	455277	219306	447231	224818	163772	307526	158657	117832	140427	525488	417005	199369	210222	186128	252171	1.28924e+06	390105	249454	151255	272231	116581	163714	582407	280325	208211	722996	177199	581697	455198
506	469	462.148	459.607	469.51	796.525	289122	[C45H76NO7PNa]+	C45H76NO7P_[M+Na]+	116723	303088	369184	118222	307022	214547	432018	423137	227172	996040	505865	434198	199725	308306	159024	225689	306781	124815	187833	124823	227950	513835	444048	205653	230427	443307	360935	223345	131670	321448	280756	218774	322582	137844	66940.6	561553	213667	225045	257156	95902.1	400691
507	470	462.148	459.607	469.51	796.524	279314	[C40H78NO12S]+	C40H77NO12S_[M+H]+; C40H74O12S_[M+NH4]+	116723	303088	369184	118222	307022	214547	432018	423137	227172	996040	505865	434198	199725	308306	159024	225689	306781	124815	187833	124823	227950	513835	444048	205653	230427	443307	360935	223345	131670	321448	280756	218774	322582	137844	66940.6	561553	213667	225045	257156	95902.1	400691
508	471	408.328	402.841	424.407	796.546	1.98675e+06	[C42H80NO9PNa]+	C42H80NO9P_[M+Na]+	11972949	13392311	45156.6	96961.4	470421	86970.3	28659.5	40410.2	3.60721e+06	32472.4	111426	8.02317e+06	15004828	13275.4	30401.6	46422.4	79457.2	9691.76	25933.7	10123.4	13217096	12188	26138.7	186364	30891.6	15720	26027.1	59796.3	60489.9	30501.3	18070.4	110666	19357.6	19797.7	10150.6	27281.8	26417.5	29769.4	33732.7	17987.3	15786.6
509	471	419.612	402.841	424.407	796.546	1.98675e+06	[C42H80NO9PNa]+	C42H80NO9P_[M+Na]+	6439778	9978894	47649	105071	420203	95435.2	27739.5	35588.3	3.09256e+06	30331.7	88289.5	5.66118e+06	13074620	17026.4	31280.5	35047.8	62033.1	10775.4	23768.6	16282.2	10162609	7735.28	14390.1	204674	26551.5	11705	29261.7	50059.5	66360.5	32201.6	15243.7	112098	16446.2	17251	13464.1	20391	15252.7	27158.9	28193	16966.4	18086.5
510	472	419.612	413.791	425.3	796.546	1.6299e+06	[C42H80NO9PNa]+	C42H80NO9P_[M+Na]+	6439778	9978894	47649	105071	420203	95435.2	27739.5	35588.3	3.09256e+06	30331.7	88289.5	5.66118e+06	13074620	17026.4	31280.5	35047.8	62033.1	10775.4	23768.6	16282.2	10162609	7735.28	14390.1	204674	26551.5	11705	29261.7	50059.5	66360.5	32201.6	15243.7	112098	16446.2	17251	13464.1	20391	15252.7	27158.9	28193	16966.4	18086.5
511	473	408.328	402.841	424.407	796.549	1.91933e+06	[C44H79NO9P]+	C44H80NO10P_[M+H-H2O]+; C44H75O9P_[M+NH4]+; C44H78NO9P_[M+H]+	11972949	13392311	45156.6	96961.4	470421	86970.3	28659.5	40410.2	3.60721e+06	32472.4	111426	8.02317e+06	15004828	13275.4	30401.6	46422.4	79457.2	9691.76	25933.7	10123.4	13217096	12188	26138.7	186364	30891.6	15720	26027.1	59796.3	60489.9	30501.3	18070.4	110666	19357.6	19797.7	10150.6	27281.8	26417.5	29769.4	33732.7	17987.3	15786.6
512	473	419.612	402.841	424.407	796.549	1.91933e+06	[C44H79NO9P]+	C44H80NO10P_[M+H-H2O]+; C44H75O9P_[M+NH4]+; C44H78NO9P_[M+H]+	6439778	9978894	47649	105071	420203	95435.2	27739.5	35588.3	3.09256e+06	30331.7	88289.5	5.66118e+06	13074620	17026.4	31280.5	35047.8	62033.1	10775.4	23768.6	16282.2	10162609	7735.28	14390.1	204674	26551.5	11705	29261.7	50059.5	66360.5	32201.6	15243.7	112098	16446.2	17251	13464.1	20391	15252.7	27158.9	28193	16966.4	18086.5
513	474	419.612	413.791	425.3	796.549	1.6299e+06	[C44H79NO9P]+	C44H80NO10P_[M+H-H2O]+; C44H75O9P_[M+NH4]+; C44H78NO9P_[M+H]+	6439778	9978894	47649	105071	420203	95435.2	27739.5	35588.3	3.09256e+06	30331.7	88289.5	5.66118e+06	13074620	17026.4	31280.5	35047.8	62033.1	10775.4	23768.6	16282.2	10162609	7735.28	14390.1	204674	26551.5	11705	29261.7	50059.5	66360.5	32201.6	15243.7	112098	16446.2	17251	13464.1	20391	15252.7	27158.9	28193	16966.4	18086.5
514	475	396.941	392.776	403.751	796.549	1.09858e+06	[C44H79NO9P]+	C44H80NO10P_[M+H-H2O]+; C44H75O9P_[M+NH4]+; C44H78NO9P_[M+H]+	3.12956e+06	3.56358e+06	12939.5	66270.7	167615	93723.6	15414.5	19021.3	1.26868e+06	28577.2	80268.3	4.57293e+06	6205421		11537.3	25865.2	33023.3		12988.4	9378.89	2.0267e+06			132009			20278.3	13984	39020.9	23216.3	12010.3	74810.6		12975.1		14534.4			20748.7		17660.8
515	476	497.041	493.416	503.128	796.546	474156	[C42H80NO9PNa]+	C42H80NO9P_[M+Na]+	307200	657016	655574	433442	484311	365929	597422	589301	872770	753931	673733	621301	590612	383913	462325	420908	274654	814146	487804	518985	352305	392356	337566	549080	510538	496106	535602	304413	554984	369550	487539	318054	435062	433172	348016	619203	734563	473677	494133	387919	535884
516	477	348.669	332.721	364.574	796.549	500999	[C44H79NO9P]+	C44H80NO10P_[M+H-H2O]+; C44H75O9P_[M+NH4]+; C44H78NO9P_[M+H]+	2018069	928253	18635.3	22217.9	101440	35634.5	29885.5	37960.7	227710	17549.1	38796.6	1.52515e+06	1.4276e+06	35797.4	12070	16788.4	19874.3	9545.01	11439.3	17360.4	947730			33993.8		16506.3	18699.2	21106.7	30493.6	16445.5	29534.4	25941.6	18261.2	31365.7	11085.5	25122.3	24078.9	21455.4	24427.3	25748.8
517	478	562.817	549.601	571.365	796.583	46151412	[C43H84NO8PNa]+	C43H84NO8P_[M+Na]+	26769308	27741700	43300876	31448126	55575320	41172044	68417112	48572912	26982674	79936088	43201012	45889312	32787082	78887264	18559062	39400852	42416052	20852138	20153338	52955812	18014208	28795458	35891496	27609014	38958084	47745952	49120688	42745424	40112444	33615072	49617164	23511404	55155136	31576302	34685740	67524176	27005100	28429092	41312364	26563942	96265256
518	479	562.817	549.601	571.365	796.585	46151412	[C45H83NO8P]+	C45H79O8P_[M+NH4]+; C45H82NO8P_[M+H]+	26769308	27741700	43300876	31448126	55575320	41172044	68417112	48572912	26982674	79936088	43201012	45889312	32787082	78887264	18559062	39400852	42416052	20852138	20153338	52955812	18014208	28795458	35891496	27609014	38958084	47745952	49120688	42745424	40112444	33615072	49617164	23511404	55155136	31576302	34685740	67524176	27005100	28429092	41312364	26563942	96265256
519	480	586.375	581.994	626.503	796.621	81430992	[C46H87NO7P]+	C46H88NO8P_[M+H-H2O]+; C46H86NO7P_[M+H]+	9335271	17587798	22857676	20011092	17813078	5308469	20005564	15823982	19709478	34124760	10756107	18555142	17118792	10239303	12941288	18817050	13833883	20523802	13856879	7987332	16703569	34326888	18762662	8701966	16587926	17927116	17136686	14809793	15308635	29465818	12452424	10226344	15033728	7588596	8541639	20691794	18592260	12704182	9789318	12085246	12356520
520	480	607.311	581.994	626.503	796.621	81430992	[C46H87NO7P]+	C46H88NO8P_[M+H-H2O]+; C46H86NO7P_[M+H]+	45327648	74113560	75449720	68448576	108071624	97090640	137583936	90049968	64446344	150605568	80904416	110677416	84996480	53182428	59718684	75921016	67645840	84410072	44904532	50250836	66432488	112763552	103261840	51181944	92361400	71102728	94311040	65860776	42806276	60328800	65328200	41323836	123300240	31751234	31092978	114650400	152781424	53325624	45318048	32609828	88148072
521	480	596.269	581.994	626.503	796.621	81430992	[C46H87NO7P]+	C46H88NO8P_[M+H-H2O]+; C46H86NO7P_[M+H]+	16582847	18413300	22117126	15730725	38948256	16604873	32897822	25779772	24161542	34124760	21064154	30335346	21480414	29696770	17835230	16666400	15125752	22785474	12483674	18350088	11922485	18679228	20771266	15293964	20638652	18608752	23757188	20787270	22664634	17543452	22103738	11090302	26037736	11651231	11237760	26884480	36004680	26212524	14802394	14649361	21790494
522	480	617.536	581.994	626.503	796.621	81430992	[C46H87NO7P]+	C46H88NO8P_[M+H-H2O]+; C46H86NO7P_[M+H]+	3949422	6.12189e+06	6.61843e+06	5.70856e+06	7.01934e+06	5389520	7.58437e+06	5.86912e+06	4925026	9468856	5.73922e+06	8249650	9646025	4637198	3.84965e+06	5095122	5.33314e+06	6690738	4.61345e+06	4.5115e+06	7.73569e+06	8.32562e+06	8942138	3.78515e+06	5972413	4960402	7205202	5061836	3.21056e+06	7522326	4199563	3.27503e+06	7059463	2.71041e+06	2.62244e+06	6916166	7.97305e+06	4.07437e+06	3.51406e+06	3065547	6.16028e+06
523	481	586.375	582.228	600.647	796.621	24397904	[C46H87NO7P]+	C46H88NO8P_[M+H-H2O]+; C46H86NO7P_[M+H]+	9335271	17587798	22857676	20011092	17813078	5308469	20005564	15823982	19709478	34124760	10756107	18555142	17118792	10239303	12941288	18817050	13833883	20523802	13856879	7987332	16703569	34326888	18762662	8701966	16587926	17927116	17136686	14809793	15308635	29465818	12452424	10226344	15033728	7588596	8541639	20691794	18592260	12704182	9789318	12085246	12356520
524	481	596.269	582.228	600.647	796.621	24397904	[C46H87NO7P]+	C46H88NO8P_[M+H-H2O]+; C46H86NO7P_[M+H]+	16582847	18413300	22117126	15730725	38948256	16604873	32897822	25779772	24161542	34124760	21064154	30335346	21480414	29696770	17835230	16666400	15125752	22785474	12483674	18350088	11922485	18679228	20771266	15293964	20638652	18608752	23757188	20787270	22664634	17543452	22103738	11090302	26037736	11651231	11237760	26884480	36004680	26212524	14802394	14649361	21790494
525	482	448.264	440.215	460.168	798.564	5.07676e+06	[C44H81NO9P]+	C44H82NO10P_[M+H-H2O]+; C44H80NO9P_[M+H]+; C44H77O9P_[M+NH4]+	32468972	34691336	131327	297979	2.05761e+06	514317	68029.7	100780	7386266	82695.2	220738	37415628	65350796	47719.4	79833.8	95946.1	244910	20307.3	47052.1	114966	18505208	17242.7	37163.8	1020243	118807	30141	113049	150561	292320	77363.9	45123.9	485358	46691.5	81746.9	31031.8	44481.5	38304.7	35668.7	144959	47084.2	42108.9
526	483	431.923	425.485	438.601	798.564	5.01942e+06	[C44H81NO9P]+	C44H82NO10P_[M+H-H2O]+; C44H80NO9P_[M+H]+; C44H77O9P_[M+NH4]+	28805400	34505708	128788	329619	2.16316e+06	500345	49844.3	100780	7181321	47751.6	242298	36846620	53206416	49606.7	79284.8	102594	207615	26125.9	52665.1	114966	15790694	22275.7	32506.9	1097651	82264.4	35206.4	129312	160319	301014	78347.1	87315.5	457628	38744.9	99749	29683	61350.3	22089.6	29911.4	168322	51771.9	38634.2
527	484	468.575	463.559	474.541	798.564	1.06138e+06	[C44H81NO9P]+	C44H82NO10P_[M+H-H2O]+; C44H80NO9P_[M+H]+; C44H77O9P_[M+NH4]+	4.68951e+06	3.95549e+06	46730.1	86473.5	797685	194628	53329.7	57311	1.77114e+06	95909.8	117285	9487284	6.7405e+06	40538.3	33393.9	78640.8	100858	16523.5	27595.5	59508.9	2.49393e+06	13516.3	24735.1	424447	33415.4	30401.9	59560.7	77750.6	133910	58953.9	28474.6	175447	33270.6	49834.1	31031.8	40402	38304.7	24331.3	59783.4	39619.2	43705.2
528	485	416.255	411.824	422.067	798.564	3.73486e+06	[C44H81NO9P]+	C44H82NO10P_[M+H-H2O]+; C44H80NO9P_[M+H]+; C44H77O9P_[M+NH4]+	24738182	24521698	119732	240110	1.61728e+06	376880	58704.7	82868.4	5047082	49522.6	198348	26128966	38985132	59610.2	65685.2	86210.5	171445	19188.1	47672	93041.3	13518802	16207	28867.1	789390	93970.9	27895	98934.6	130069	226647	62395.1	47313.3	393062	38980.7	94056.1	32201.7	40371.2	39584.9	37336.1	153724	62682.9	52466.6
529	486	377.336	355.046	402.899	798.564	1.68041e+06	[C44H81NO9P]+	C44H82NO10P_[M+H-H2O]+; C44H80NO9P_[M+H]+; C44H77O9P_[M+NH4]+	7.57148e+06	17701540	90161.2	109275	611129	102493	54978.8	105072	1.7977e+06	66416.3	124704	5.03875e+06	17043658	37985.6	60297.8	70904.6	132103	53609.7	50800.1	39810.6	14770421	74588.5	59465.1	97552.1	67296.3	49946.7	69767.1	93896.6	61484.3	72644	60322.4	105381	56020.3	40446.9	42551.1	77261.5	36770	71162.5	55636.5	57427.7	46577.9
530	487	490.722	485.811	496.669	798.564	1.7551e+06	[C44H81NO9P]+	C44H82NO10P_[M+H-H2O]+; C44H80NO9P_[M+H]+; C44H77O9P_[M+NH4]+	1.02446e+06	1.24995e+06	1.58286e+06	1.1094e+06	1.88188e+06	1.16614e+06	2.13099e+06	1.45659e+06	1.77193e+06	3.02183e+06	1.73057e+06	3.61494e+06	2.58585e+06	2.28419e+06	750444	1.00476e+06	590574	1.86069e+06	857239	2.89201e+06	372156	687963	959234	1.7893e+06	1.03724e+06	864487	1.21967e+06	1.20961e+06	2003424	635000	1.36247e+06	979842	890816	1.82174e+06	1188171	2.38988e+06	1583255	934657	1.628e+06	1.29204e+06	3.07531e+06
531	488	579.761	566.496	588.049	798.598	15750831	[C43H86NO8PNa]+	C43H86NO8P_[M+Na]+	9727814	11352653	16383981	16877320	12674402	8585990	15107979	16241946	7.87531e+06	16850712	9744630	19000676	14742135	8032943	8050384	20161866	14371954	13912375	9714099	7.94667e+06	9006178	15491426	15665331	5168946	8554957	13820555	13207183	19212554	9121870	15734069	8.38407e+06	11292033	15248257	7.38934e+06	13739536	15285673	5198083	10016981	8664699	11778225	26487726
532	488	572.078	566.496	588.049	798.598	15750831	[C43H86NO8PNa]+	C43H86NO8P_[M+Na]+	8789703	12045215	11359728	12053772	11701670	5.45016e+06	8501838	9700782	7.87531e+06	27770894	9744630	9665467	8.21448e+06	5.03516e+06	3.4331e+06	13292786	9115685	5.99574e+06	5441656	3272105	6270057	9422625	9743031	3.1703e+06	5.29776e+06	7477110	10656166	9723092	5995938	12372140	5253973	4148288	9749935	3185981	5434632	11275559	3.23451e+06	8425430	6.28965e+06	6417070	13637530
533	489	579.761	566.496	588.049	798.601	15750831	[C45H85NO8P]+	C45H81O8P_[M+NH4]+; C45H84NO8P_[M+H]+; C45H86NO9P_[M+H-H2O]+	9727814	11352653	16383981	16877320	12674402	8585990	15107979	16241946	7.87531e+06	16850712	9744630	19000676	14742135	8032943	8050384	20161866	14371954	13912375	9714099	7.94667e+06	9006178	15491426	15665331	5168946	8554957	13820555	13207183	19212554	9121870	15734069	8.38407e+06	11292033	15248257	7.38934e+06	13739536	15285673	5198083	10016981	8664699	11778225	26487726
534	489	572.078	566.496	588.049	798.601	15750831	[C45H85NO8P]+	C45H81O8P_[M+NH4]+; C45H84NO8P_[M+H]+; C45H86NO9P_[M+H-H2O]+	8789703	12045215	11359728	12053772	11701670	5.45016e+06	8501838	9700782	7.87531e+06	27770894	9744630	9665467	8.21448e+06	5.03516e+06	3.4331e+06	13292786	9115685	5.99574e+06	5441656	3272105	6270057	9422625	9743031	3.1703e+06	5.29776e+06	7477110	10656166	9723092	5995938	12372140	5253973	4148288	9749935	3185981	5434632	11275559	3.23451e+06	8425430	6.28965e+06	6417070	13637530
535	490	623.108	610.497	635.477	798.637	8677821	[C46H89NO7P]+	C46H90NO8P_[M+H-H2O]+; C46H88NO7P_[M+H]+	5110791	11621218	8909383	9305350	10963506	5976619	11247567	6355492	8.16793e+06	23109920	7624669	12747367	11022191	3474237	4.55242e+06	9111983	6.58678e+06	10393390	5.24696e+06	4.14935e+06	8096180	20429176	11279852	3471730	6387120	6782232	8.32385e+06	6.97548e+06	3963099	11635756	4.16123e+06	3458320	8903477	2.29367e+06	2.98683e+06	9118628	12840817	4570048	3.85214e+06	3.73614e+06	6.07648e+06
536	490	612.666	610.497	635.477	798.637	8677821	[C46H89NO7P]+	C46H90NO8P_[M+H-H2O]+; C46H88NO7P_[M+H]+	1.88773e+06	6301667	4.65474e+06	3.98749e+06	5201135	2.49327e+06	7.533e+06	4.42691e+06	5.55988e+06	7407319	3.03407e+06	4059014	3906777	2.47124e+06	2874768	5431799	3.44101e+06	2.63348e+06	3.54763e+06	1.45435e+06	5079311	4.0715e+06	4548490	2867350	6.94403e+06	4282412	5270827	3.31607e+06	3.22303e+06	6985583	3.76e+06	1.75375e+06	4262645	1.80008e+06	1.62591e+06	6111729	6.29549e+06	2693242	3.04954e+06	1.12825e+06	6.89676e+06
537	491	734.291	729.216	740.246	798.661	1.12615e+06	[C50H88NO6]+	C50H84O6_[M+NH4]+	8174697	1.11336e+06	408823		754656			48604.6		89953.2	52457.5	1.01832e+06			669763	17104.8			2.668e+06				15304.6					3.79536e+06	75525.9					32980.6	84837.8	14799.7		6.59575e+06		88592.3	676813
538	492	679.971	675.071	686.052	798.682	2.41535e+06	[C47H92NO8]+	C47H91NO8_[M+H]+	1.17223e+06	3.43675e+06	3.12524e+06	1.68678e+06	2.54321e+06	1.59144e+06	4.81855e+06	2.92771e+06	3.41476e+06	5.63118e+06	2772448	3.30192e+06	2.83459e+06	1.13224e+06	1.40275e+06	2512261	2293710	2.49154e+06	1.79829e+06	1.83126e+06	2.04115e+06	2115658	2.9624e+06	1.49746e+06	2.70597e+06	1821298	2.82266e+06	1.92571e+06	1.76515e+06	3673191	1.74246e+06	1.39878e+06	3300494	949319	1.04555e+06	5599785	2.20714e+06	1.83623e+06	1.35026e+06	1.04623e+06	3194793
539	493	221.791	215.485	229.894	799.557	593470	[C44H79O12]+	C44H80O13_[M+H-H2O]+	369485	782435	558084	527807	681608	549141	516014	617842	690514	781357	796560	931010	1.04756e+06	535103	299886	447429	417687	378069	354500	451378	597820	932345	474452	655222	490455	547747	498191	507195	508717	596283	486208	411374	774759	462764	435917	868598	906920	655442	457780	497511	496333
540	494	221.791	215.485	229.894	799.56	593470	[C43H80N2O9P]+	C43H76NO9P_[M+NH4]+	369485	782435	558084	527807	681608	549141	516014	617842	690514	781357	796560	931010	1.04756e+06	535103	299886	447429	417687	378069	354500	451378	597820	932345	474452	655222	490455	547747	498191	507195	508717	596283	486208	411374	774759	462764	435917	868598	906920	655442	457780	497511	496333
541	495	638.048	627.429	645.449	799.669	79140672	[C46H92N2O6P]+	C46H91N2O6P_[M+H]+	52785196	137819312	91336264	79474984	113940120	70214848	197813072	139407824	127638488	388630752	148442576	102001608	68827440	63016416	37549936	76278368	71569256	31607722	42414320	82382032	51761600	69020520	111523408	45524968	64689896	90005728	129660752	47566440	67808296	96160000	73048608	43925340	76734184	25336314	33507980	145818944	113442776	64307976	65112924	38105832	132187176
542	496	483.674	469.151	488.115	800.52	290565	[C44H76NO8PNa]+	C44H76NO8P_[M+Na]+	195568	179010	200917	302076	344783	254696	378763	300735	203265	923094	454205	177002	149283	324338	117120	133637	547857	131773	114970	62145.1	286996	200660	217988	78430.2	125842	268184	419848	187480	207529	327003	163252	261105	268939	87382.9	167997	277156	92614.8	334792	177848	154718	508298
543	496	469.674	469.151	488.115	800.52	290565	[C44H76NO8PNa]+	C44H76NO8P_[M+Na]+	33341.8	36483.2	38828.8	33935.9	41999.2	38944.5	81164.6	20945.3	39505.5	128051	52380.8	26122.8	31237.8	74374.3	16646.7	32982.2	24902	16450.8	20168.1	20654.8	55360	20795.5	16339.1	21980.2	36580.3	37026.1	50063.7	45600.4	43214	27779.4	25728.7	32108.1	41932.6	10322	23234.6	50160	8975.22	54891.4	46237.3	23506.8	82487.4
544	497	614.823	603.593	618.489	800.556	404562	[C45H80NO7PNa]+	C45H80NO7P_[M+Na]+	279216	387940	356617	218140	267654	391998	385631	440908	271008	500052	479522	519725	378207	297665	264416	341479	330714	342188	296926	300150	248967	278889	386717	239227	311063	384235	409595	424983	269187	351825	299448	349652	439234	267806	179802	424504	344567	333663	267951	272781	550334
545	497	606.802	603.593	618.489	800.556	404562	[C45H80NO7PNa]+	C45H80NO7P_[M+Na]+	171212	135679	282991	144168	252325	391998	209110	190736	288380	278163	339460	211060	65868.2	233311	153309	190187	274614	106054	177157	128756	121527	202472	117845	130694	165870	142628	258362	157417	189819	206825	160238	164630	192845	136097	198062	188737	308604	505971	139492	92384.1	246731
546	498	425.129	419.378	442.369	800.58	2.82012e+06	[C44H83NO9P]+	C44H84NO10P_[M+H-H2O]+; C44H79O9P_[M+NH4]+; C44H82NO9P_[M+H]+	16631743	37741396	87967	199707	772101	168291	38054.6	53681.8	3.86273e+06	58842.9	126219	16940452	45503512	15314.3	35890	54867.9	108121	18445.1	24060	13498.7	15031433	16981.4	20245.3	191609	32071.1	16342.4	51623.5	74016.4	110893	53045.1	16933.8	205306	21918.3	24188.8	15539.4	37490.8	20838.7	27122	35771.7	34897	23764.9
547	498	436.768	419.378	442.369	800.58	2.82012e+06	[C44H83NO9P]+	C44H84NO10P_[M+H-H2O]+; C44H79O9P_[M+NH4]+; C44H82NO9P_[M+H]+	15131023	37741396	54304.4	147413	567203	106556	23014.3	35184.5	2812222	32297.9	75766.3	21365184	47037952	9399.79	24793.3	54500.1	53694.7	9979.18	19323	14392.5	8.12152e+06	8221.34	25728.3	148504	18771.6	10765.6	33939.2	72843.7	71188.6	37946	13900.8	134118	29521.6	19044.9	16964.9	20145	17491.4	28859.1	22397.8	19568	19093.9
548	499	436.768	429.505	443.642	800.58	2.36689e+06	[C44H83NO9P]+	C44H84NO10P_[M+H-H2O]+; C44H79O9P_[M+NH4]+; C44H82NO9P_[M+H]+	15131023	37741396	54304.4	147413	567203	106556	23014.3	35184.5	2812222	32297.9	75766.3	21365184	47037952	9399.79	24793.3	54500.1	53694.7	9979.18	19323	14392.5	8.12152e+06	8221.34	25728.3	148504	18771.6	10765.6	33939.2	72843.7	71188.6	37946	13900.8	134118	29521.6	19044.9	16964.9	20145	17491.4	28859.1	22397.8	19568	19093.9
549	500	608.605	594.106	618.345	800.616	10025327	[C45H87NO8P]+	C45H83O8P_[M+NH4]+; C45H86NO8P_[M+H]+; C45H88NO9P_[M+H-H2O]+	8223508	16035013	11408091	6850753	11443779	5.80062e+06	12755148	12661414	8.12146e+06	24639958	15924371	11134942	13892549	2.81956e+06	5671911	11010710	9249879	5896343	5805225	1841437	10080850	11751040	13054364	3.21785e+06	9161327	14475571	10416846	11689273	4375116	11629057	6416538	3923719	15546477	1.59545e+06	2.88201e+06	17669490	5.73058e+06	9299677	3.58193e+06	3.01261e+06	15116959
550	500	600.155	594.106	618.345	800.616	10025327	[C45H87NO8P]+	C45H83O8P_[M+NH4]+; C45H86NO8P_[M+H]+; C45H88NO9P_[M+H-H2O]+	3.72865e+06	5619947	4.21353e+06	5313766	4500892	1912422	3.98243e+06	3014840	3.46772e+06	8165555	3.66683e+06	3.6163e+06	4759272	1.86746e+06	1.58774e+06	5128169	3.63507e+06	2.98557e+06	2.24318e+06	1.15799e+06	2956431	4.05543e+06	3.77494e+06	1.53638e+06	2317878	3181212	3924499	4.04384e+06	2.4503e+06	7.65586e+06	2.37252e+06	1.93629e+06	3958829	1.31193e+06	1.80077e+06	4508322	2.00449e+06	3.96347e+06	2.16576e+06	1.637e+06	4.51045e+06
551	501	649.025	640.338	655.299	800.653	6.61513e+06	[C46H91NO7P]+	C46H92NO8P_[M+H-H2O]+; C46H90NO7P_[M+H]+	2.63397e+06	6368602	4465860	3529916	5.78178e+06	3.4511e+06	7.16384e+06	4644587	3.87624e+06	9426108	5240079	8429837	5522698	2.10825e+06	4.78473e+06	6440177	3.56739e+06	3.75898e+06	4.38016e+06	2.61246e+06	6.22615e+06	6884138	5636897	3.58846e+06	5565061	6.55777e+06	4.19085e+06	5.84939e+06	3.10784e+06	6.6951e+06	3662402	2.40765e+06	7.98823e+06	2.34726e+06	2198384	7487453	7484418	3.60213e+06	3.70233e+06	1.77312e+06	4179055
552	502	750.252	746.646	755.326	800.677	4.12559e+06	[C46H93N2O6P]+	C46H92N2O6P_[M+H]+	27352346	6.94263e+06	1.59e+06		2337030			92468.4	74914.2	294921	163659	4.79464e+06	43330.8	39576	2.39028e+06				5.3715e+06	57605.3			21159.7					9869917	198051	48715.2				135835	350612			19835082		438599	2.47587e+06
553	503	750.252	746.646	755.326	800.676	4.12559e+06	[C50H90NO6]+	C50H86O6_[M+NH4]+	27352346	6.94263e+06	1.59e+06		2337030			92468.4	74914.2	294921	163659	4.79464e+06	43330.8	39576	2.39028e+06				5.3715e+06	57605.3			21159.7					9869917	198051	48715.2				135835	350612			19835082		438599	2.47587e+06
554	504	440.06	436.978	445.796	801.551	1.09857e+06	[C47H77O10]+	C47H76O10_[M+H]+	1.16551e+06	945178	1.03172e+06	1.56159e+06	1.02289e+06	950448	1.02962e+06	979024	1.1467e+06	971342	1.08546e+06	884129	1.23187e+06	1338483	1.04147e+06	1.0308e+06	965729	1.11427e+06	966894	1.36032e+06	1.00036e+06	936855	1.0021e+06	1.24364e+06	1151643	1.07729e+06	1.15506e+06	1.11083e+06	1095644	1.12084e+06	1.02289e+06	1.03843e+06	1.11037e+06	1.05852e+06	1.81005e+06	931941	1.0989e+06	1.02075e+06	926079	1.09273e+06	1.10996e+06
555	505	669.287	666.4	673.463	801.639	1.47009e+06	[C53H85O5]+	C53H86O6_[M+H-H2O]+	1.01503e+06	1.5365e+06	1.43212e+06	784128	1.51532e+06	1.23543e+06	2.22902e+06	1.73003e+06	1611321	3.07881e+06	2.09384e+06	1.93382e+06	2.0093e+06	1.53877e+06	542891	1.50719e+06	1.04957e+06	697904	726464	1.69969e+06	1.05115e+06	1.18688e+06	1.42808e+06	773123	855023	1.31091e+06	1.94152e+06	818370	987896	1.3176e+06	943302	950475	1.40175e+06	483757	786240	2.22062e+06	1.18976e+06	691959	1.00291e+06	1.13113e+06	1.66089e+06
556	506	669.302	664.749	675.333	801.684	248656480	[C46H94N2O6P]+	C46H93N2O6P_[M+H]+	163309344	313454368	290621664	155471584	229724736	198738144	399437312	292783232	389781568	676486720	454038592	378516960	397501824	218582256	108423296	233323264	220262032	145486288	117197096	238218944	142410352	272654656	269520544	114768936	168826640	231179568	286011424	142436896	206633584	270755392	171508848	171420352	246181504	101030480	132514080	400585632	205992272	134924016	171402464	205813648	361077984
557	507	511.621	491.266	527.542	802.536	11447761	[C44H78NO8PNa]+	C44H78NO8P_[M+Na]+	4.83155e+06	6.21867e+06	5889879	8090390	4491796	10936136	8958753	3.87743e+06	12053329	10384672	12387717	8.34262e+06	7500334	13311641	3.76023e+06	5.13082e+06	3.87405e+06	4372035	3.85674e+06	11290522	2787215	5948529	5295683	8543535	4278155	6.92549e+06	4.46391e+06	6637458	8320170	4327435	8720355	9887873	4.00586e+06	3.59673e+06	4.47321e+06	6.24641e+06	2610267	9316817	8478718	6.76391e+06	11372762
558	507	500.602	491.266	527.542	802.536	11447761	[C44H78NO8PNa]+	C44H78NO8P_[M+Na]+	1.02285e+06	752722	1.05777e+06	590060	2.24387e+06	1.00521e+06	1.94147e+06	773644	659100	1.654e+06	1061846	727974	584641	2.63288e+06	450848	736949	1.28416e+06	416338	453970	614804	474265	327272	493813	520089	687341	803050	1.15834e+06	1.27869e+06	1.32976e+06	957059	667253	615171	1727168	600946	985461	1.32271e+06	403602	1.2346e+06	1.351e+06	887052	1.25621e+06
559	508	500.602	496.019	507.792	802.536	1.038e+06	[C44H78NO8PNa]+	C44H78NO8P_[M+Na]+	1.02285e+06	752722	1.05777e+06	590060	2.24387e+06	1.00521e+06	1.94147e+06	773644	659100	1.654e+06	1061846	727974	584641	2.63288e+06	450848	736949	1.28416e+06	416338	453970	614804	474265	327272	493813	520089	687341	803050	1.15834e+06	1.27869e+06	1.32976e+06	957059	667253	615171	1727168	600946	985461	1.32271e+06	403602	1.2346e+06	1.351e+06	887052	1.25621e+06
560	509	454.806	449.906	461.604	802.596	5367100	[C44H85NO9P]+	C44H86NO10P_[M+H-H2O]+; C44H81O9P_[M+NH4]+; C44H84NO9P_[M+H]+	33917672	82949488	132106	315474	1.18672e+06	215147	48953.1	103001	5.84423e+06	94904.3	230255	21531032	115308488	35165.2	76625.5	107702	184248	33013	54816.5	20664.3	59435104	35715	33623	290735	79037.7	30322.9	67224.4	130323	110833	94784.7	26384.2	300183	30336	43976.7	20785.8	37689.1	51055.6	52991.6	43250.3	25148.5	34840.8
561	510	454.806	449.906	461.604	802.596	5367100	[C45H84N2O6PNa]+	C45H84N2O6P_[M+Na]+	33917672	82949488	132106	315474	1.18672e+06	215147	48953.1	103001	5.84423e+06	94904.3	230255	21531032	115308488	35165.2	76625.5	107702	184248	33013	54816.5	20664.3	59435104	35715	33623	290735	79037.7	30322.9	67224.4	130323	110833	94784.7	26384.2	300183	30336	43976.7	20785.8	37689.1	51055.6	52991.6	43250.3	25148.5	34840.8
562	511	466.418	460.684	472.385	802.596	4728556	[C44H85NO9P]+	C44H86NO10P_[M+H-H2O]+; C44H81O9P_[M+NH4]+; C44H84NO9P_[M+H]+	22225462	61424116	141517	261944	1.17186e+06	179926	57254.8	117745	7220392	97999	225412	19303084	80928288	35165.2	76596	106779	171862	27755.8	48384.2	10352.4	41858080	37178.1	29297.5	298817	75458.4	36295	82956	123880	124835	87323.5	21538	292880	30334.1	37624	29345.6	37700.5	65988.9	47622.5	54752.3	29877.5	25641.4
563	512	466.418	460.684	472.385	802.596	4728556	[C45H84N2O6PNa]+	C45H84N2O6P_[M+Na]+	22225462	61424116	141517	261944	1.17186e+06	179926	57254.8	117745	7220392	97999	225412	19303084	80928288	35165.2	76596	106779	171862	27755.8	48384.2	10352.4	41858080	37178.1	29297.5	298817	75458.4	36295	82956	123880	124835	87323.5	21538	292880	30334.1	37624	29345.6	37700.5	65988.9	47622.5	54752.3	29877.5	25641.4
564	513	636.697	630.812	643.509	802.632	2.34995e+06	[C45H89NO8P]+	C45H85O8P_[M+NH4]+; C45H88NO8P_[M+H]+; C45H90NO9P_[M+H-H2O]+	2168141	5282283	2888436	1415748	3.2093e+06	1.73782e+06	4.10677e+06	2.34891e+06	3.20844e+06	12070880	5322578	3.17205e+06	3.16517e+06	1.41168e+06	1.23613e+06	2.27601e+06	1.55682e+06	1424696	794981	698964	1.34819e+06	2.72496e+06	2.87112e+06	760968	1.42958e+06	2214654	2.33672e+06	1.95573e+06	1.3598e+06	3.05624e+06	1.53525e+06	955716	2189737	511750	721798	3.65633e+06	2.24064e+06	2.51443e+06	882764	600426	3.50315e+06
565	514	674.641	671.48	689.716	802.668	509126	[C46H93NO7P]+	C46H92NO7P_[M+H]+	331329	736849	471764	387020	530968	364056	837281	372449	714897	1.54951e+06	549117	772489	764097	444885	365688	484759	318378	541982	349855	310457	406066	724248	658638	413240	398629	484231	465845	355671	388263	662644	570727	260163	685220	264380	220058	787316	695656	355335	312345	250343	832889
566	515	594.632	591.304	599.256	803.664	1.31334e+06	[C45H92N2O7P]+	C45H88NO7P_[M+NH4]+	653434	2.03485e+06	1.30884e+06	821636	1382169	835601	1.60595e+06	1.19208e+06	1.99615e+06	2394199	1.47876e+06	1.65984e+06	1.97444e+06	1.5666e+06	781425	1.29895e+06	920583	1.06522e+06	744956	885305	1.03233e+06	1.64412e+06	1.42062e+06	675901	965800	1.23295e+06	1.26738e+06	795135	959732	1327916	955653	667665	1.05708e+06	537035	695743	2.19117e+06	1.64846e+06	1.13054e+06	914266	721147	1.5025e+06
567	516	517.135	507.255	529.28	804.551	15295932	[C44H80NO8PNa]+	C44H80NO8P_[M+Na]+	9859072	13192695	11097618	10677662	15133267	5267884	12901513	12767152	10208553	12728428	15093814	9557943	14062656	2123201	7.45e+06	11218647	19821132	8.35537e+06	10947587	1263054	19632216	21685464	19144706	3.75745e+06	18035554	20652792	19080064	17327458	7.16934e+06	15300433	7277604	7.37924e+06	21954408	2.41835e+06	4580791	25910016	10441096	11366916	4.01177e+06	2.58677e+06	16553092
568	517	540.228	532.718	566.82	804.551	11136182	[C44H80NO8PNa]+	C44H80NO8P_[M+Na]+	11894357	9515118	11844256	14052881	10134622	9362773	9190715	10255502	10208553	5748084	9353558	9557943	10279423	8597161	16170188	13208488	12416523	13523650	13098772	13787242	13157242	15978015	12509211	15302190	15217551	11189387	11575523	10445618	8.1093e+06	9991084	10971383	13308597	11153525	14811311	13755024	9444855	10630285	11366916	11609574	12986669	9860648
569	518	489.06	475.448	503.704	804.554	11043433	[C46H79NO8P]+	C46H78NO8P_[M+H]+; C46H80NO9P_[M+H-H2O]+	5389223	6805124	11150059	10237908	19896900	5.56483e+06	25614136	11194833	9573907	22466672	12133687	4707352	4302292	22885332	2.72863e+06	4.24205e+06	9413116	2.70662e+06	3.10862e+06	2.66775e+06	10693985	2.26867e+06	3.24473e+06	3.68337e+06	4025322	8574799	9834466	7794887	15594621	15890419	8126916	3.63785e+06	8150057	2.64112e+06	5.68176e+06	13495996	3.76575e+06	13783785	9552356	5608369	18974908
570	518	480.069	475.448	503.704	804.554	11043433	[C46H79NO8P]+	C46H78NO8P_[M+H]+; C46H80NO9P_[M+H-H2O]+	797022	3.26543e+06	1.99345e+06	1.76989e+06	3284888	2.24736e+06	5.23586e+06	1.75056e+06	2.8849e+06	17626222	10039165	1894446	1.95448e+06	1.38993e+06	580918	2.27164e+06	1.69655e+06	569460	1.09652e+06	432818	1.39208e+06	3.58695e+06	3.99039e+06	813706	1.69085e+06	4.36473e+06	2.79347e+06	4.07059e+06	1.70142e+06	1.3196e+06	1.90451e+06	1.57605e+06	2.46431e+06	235066	446463	6407296	797924	2.55828e+06	1.16134e+06	366826	7617908
571	519	569.684	559.702	573.184	804.588	1.17163e+06	[C45H84NO7PNa]+	C45H84NO7P_[M+Na]+	199289	386779	981873	1.17878e+06	469780	473124	1.18059e+06	969257	791903	1.34307e+06	933898	635556	705127	1.5015e+06	306203	437045	996434	548199	542524	471592	1102875	747864	814047	359059	1.23876e+06	1.28454e+06	800316	453621	531052	947995	1.13944e+06	428777	613886	282360	256846	1.27796e+06	375199	597067	413728	227179	1617389
572	519	562.116	559.702	573.184	804.588	1.17163e+06	[C45H84NO7PNa]+	C45H84NO7P_[M+Na]+	471017	544872	840074	1.41653e+06	820583	338029	965348	937762	1.07214e+06	2.21011e+06	1.02111e+06	618460	1.02448e+06	1317590	221512	566362	952340	714233	615895	455014	1.38277e+06	1.15783e+06	1.53032e+06	543923	871132	867099	1.78608e+06	355542	696129	1.30579e+06	1.6208e+06	385895	795692	330005	342622	1.25329e+06	544872	753281	632852	388417	1516213
573	520	569.684	559.702	573.184	804.59	1.17163e+06	[C47H83NO7P]+	C47H84NO8P_[M+H-H2O]+; C47H82NO7P_[M+H]+	199289	386779	981873	1.17878e+06	469780	473124	1.18059e+06	969257	791903	1.34307e+06	933898	635556	705127	1.5015e+06	306203	437045	996434	548199	542524	471592	1102875	747864	814047	359059	1.23876e+06	1.28454e+06	800316	453621	531052	947995	1.13944e+06	428777	613886	282360	256846	1.27796e+06	375199	597067	413728	227179	1617389
574	520	562.116	559.702	573.184	804.59	1.17163e+06	[C47H83NO7P]+	C47H84NO8P_[M+H-H2O]+; C47H82NO7P_[M+H]+	471017	544872	840074	1.41653e+06	820583	338029	965348	937762	1.07214e+06	2.21011e+06	1.02111e+06	618460	1.02448e+06	1317590	221512	566362	952340	714233	615895	455014	1.38277e+06	1.15783e+06	1.53032e+06	543923	871132	867099	1.78608e+06	355542	696129	1.30579e+06	1.6208e+06	385895	795692	330005	342622	1.25329e+06	544872	753281	632852	388417	1516213
575	521	637.513	634.159	643.868	804.588	858040	[C45H84NO7PNa]+	C45H84NO7P_[M+Na]+	278122	460908	934959	866099	771862	1143930	1.50763e+06	1.4276e+06	856608	2.53997e+06	1069090	1.10212e+06	723015	1.07975e+06	376786	484202	640007	698420	405710	492289	682513	905257	726317	441816	803711	998757	876490	381213	474591	976269	1.05771e+06	647725	773242	357140	346095	1.56688e+06	529592	630093	636455	300947	1.16306e+06
576	522	637.513	634.159	643.868	804.59	858040	[C47H83NO7P]+	C47H84NO8P_[M+H-H2O]+; C47H82NO7P_[M+H]+	278122	460908	934959	866099	771862	1143930	1.50763e+06	1.4276e+06	856608	2.53997e+06	1069090	1.10212e+06	723015	1.07975e+06	376786	484202	640007	698420	405710	492289	682513	905257	726317	441816	803711	998757	876490	381213	474591	976269	1.05771e+06	647725	773242	357140	346095	1.56688e+06	529592	630093	636455	300947	1.16306e+06
577	523	574.405	552.626	577.598	804.611	789516	[C44H87NO9P]+	C44H83O9P_[M+NH4]+; C44H86NO9P_[M+H]+	409509	930165	525577	291021	741951	555981	1.18215e+06	530806	949887	1.26244e+06	1.02695e+06	1.05149e+06	727935	623309	448664	576296	672207	742590	496819	826192	941306	955846	847254	474045	644136	867443	931538	507216	730609	902819	642447	392474	852087	407367	475023	954876	1.14272e+06	618367	468913	538674	1.07028e+06
578	524	704.058	700.111	709.343	804.684	287855	[C46H95NO7P]+	C46H94NO7P_[M+H]+	214038	644373	217905	200551	264247	225708	389806	297154	339511	611381	334821	603995	538401	137288	186304	345720	148366	297064	191258	139825	370700	309575	354669	126615	159183	266845	250391	216925	138887	290468	189441	154707	363709	110928	125244	457744	268921	180785	129702	146602	386438
579	525	633.922	628.775	639.044	805.679	974113	[C45H94N2O7P]+	C45H90NO7P_[M+NH4]+	464139	1.39091e+06	913722	576194	895803	633403	1.27051e+06	1047586	1352027	2216255	1.48636e+06	1.32633e+06	1.20022e+06	651904	539031	1.03443e+06	714905	743191	431879	821868	813711	1.36687e+06	1.48147e+06	428549	660649	1.13497e+06	1317449	754826	684913	938626	619666	482842	1.05117e+06	340752	497005	2338288	1235569	527076	658296	493274	1.04746e+06
580	526	227.409	221.848	234.379	806.564	495913	[C93H162O17P2]2	C93H160O17P2_[M+2H]2+	309847	612704	446364	435924	549790	468299	467348	517382	596171	673946	584376	657112	865468	537661	263406	360474	394037	283452	305620	379371	585787	679267	423127	572615	353837	513064	411132	440158	460277	532109	387608	431612	530545	447448	388722	754313	649648	545042	397715	417134	433779
581	527	227.409	221.848	234.379	806.567	495913	[C44H82NO8PNa]+	C44H82NO8P_[M+Na]+	309847	612704	446364	435924	549790	468299	467348	517382	596171	673946	584376	657112	865468	537661	263406	360474	394037	283452	305620	379371	585787	679267	423127	572615	353837	513064	411132	440158	460277	532109	387608	431612	530545	447448	388722	754313	649648	545042	397715	417134	433779
582	528	511.049	505.256	525.814	806.567	89774560	[C44H82NO8PNa]+	C44H82NO8P_[M+Na]+	35959828	45542936	71963480	46551336	158057312	58767072	159818848	76431240	55460196	171496624	141803264	56339516	53946236	57136056	25475550	77203600	78705816	25004116	36892540	30575732	43753456	65888304	86330520	34807892	105066200	122702632	132190280	141537456	60416100	53178632	67303744	56715388	144983328	20637354	33367618	151884384	52858148	60323860	41394832	31569262	162955440
583	529	511.049	505.256	525.814	806.569	89774560	[C46H81NO8P]+	C46H77O8P_[M+NH4]+; C46H80NO8P_[M+H]+; C46H82NO9P_[M+H-H2O]+	35959828	45542936	71963480	46551336	158057312	58767072	159818848	76431240	55460196	171496624	141803264	56339516	53946236	57136056	25475550	77203600	78705816	25004116	36892540	30575732	43753456	65888304	86330520	34807892	105066200	122702632	132190280	141537456	60416100	53178632	67303744	56715388	144983328	20637354	33367618	151884384	52858148	60323860	41394832	31569262	162955440
584	530	551.659	524.99	555.36	806.569	1345712768	[C46H81NO8P]+	C46H77O8P_[M+NH4]+; C46H80NO8P_[M+H]+; C46H82NO9P_[M+H-H2O]+	17781082	16655719	61022712	76044544	39411164	53769224	58771624	89576400	8088797	46595172	100238208	32719966	20032004	120956136	17301238	25245528	31294184	27424220	28789512	43177408	41736044	14373503	18555938	27392178	26549678	38750996	36133992	22640670	95155256	41182344	91061232	27965874	21217754	48485020	49905856	38772896	42203116	78997840	72203608	35127856	106267392
585	530	529.782	524.99	555.36	806.569	1345712768	[C46H81NO8P]+	C46H77O8P_[M+NH4]+; C46H80NO8P_[M+H]+; C46H82NO9P_[M+H-H2O]+	731056064	610407616	965370816	1356067712	1101716096	1095445760	1482258176	1350897664	1017584768	1181253504	1312768000	868080576	731936576	1886033792	628267072	702195840	1166252928	724801792	980306560	1200755968	958164736	690022144	686902464	970272512	963644864	936871040	1179641472	714196160	1594308992	1309642240	1443250560	957090752	729636288	869850688	1183357952	1051430464	1234881920	1091104384	1173433856	1475377152	1508674304
586	531	664.055	659.782	676.149	806.648	1.527e+06	[C46H89NO8Na]+	C46H89NO8_[M+Na]+	670721	1.86626e+06	1.87157e+06	2.13798e+06	1.88818e+06	1.29765e+06	2.71787e+06	1.95256e+06	1.09731e+06	1.50125e+06	1.40345e+06	1.46719e+06	909254	513574	1.26251e+06	2002363	1.33038e+06	2.02644e+06	1.87093e+06	1.09691e+06	1.7528e+06	1.55424e+06	1.91029e+06	1.3559e+06	2.12577e+06	1.73548e+06	2.04655e+06	2.00956e+06	1.04761e+06	2.48361e+06	1397326	1.32485e+06	2352798	1.00206e+06	962276	2.71559e+06	1.58165e+06	1.5484e+06	931962	715882	1.38333e+06
587	532	218.919	195.06	221.406	807.553	207938	[C46H80O9P]+	C46H81O10P_[M+H-H2O]+; C46H79O9P_[M+H]+	51101.5	41725.1	71757.4	92833.3	80740	66489.1	65771.8	85507.4	94143.2	127006	125332	128136	101381	83255.1	41697.3	57607.3	55131.5	42762.6	40869.3	48748.5	67176.3	82316.7	55626.6	44760.6	48053.6	79682.9	58911.9	71377.7	49527.1	88506	50082.9	47757	69833.8	47120.8	66709.4	92714.9	83176.8	84822.9	64225.3	63375	70316.1
588	532	205.909	195.06	221.406	807.553	207938	[C46H80O9P]+	C46H81O10P_[M+H-H2O]+; C46H79O9P_[M+H]+	110949	235766	178349	205718	248219	220254	183406	256023	265514	343387	269202	331994	312497	182020	119294	172136	144666	121595	114804	139964	180739	269230	152951	196454	134910	207192	164267	156426	150919	197147	155203	139606	225035	155125	167190	252326	253960	198094	135397	152559	211058
589	533	565.022	553.969	572.13	807.635	4919511	[C45H89N2O6PNa]+	C45H89N2O6P_[M+Na]+	3.39421e+06	2.22383e+06	3.70771e+06	2.68136e+06	9356794	1.75153e+06	4753672	4222490	3631284	2.56176e+06	3836429	2.94652e+06	3874865	7.43455e+06	2.60402e+06	2.5433e+06	3.50079e+06	3.47872e+06	3.39791e+06	3.01367e+06	2.01105e+06	1.57336e+06	1.29419e+06	2.27972e+06	3636899	2.24252e+06	2.85625e+06	2.15847e+06	8431559	2.53673e+06	2.83667e+06	1.46375e+06	2.46173e+06	3.08671e+06	4.72459e+06	3.23998e+06	3212026	3657125	6.9186e+06	12292348	1.98027e+06
590	534	621.251	609.081	627.29	807.635	4639470	[C45H89N2O6PNa]+	C45H89N2O6P_[M+Na]+	2712092	2.40438e+06	3.32467e+06	5126803	3.99349e+06	3.60806e+06	4056986	4.1474e+06	3.18466e+06	2.7804e+06	3.29408e+06	2172188	1.83094e+06	3.47029e+06	3.29383e+06	3729226	5270418	2.41692e+06	4.17265e+06	4.988e+06	4214209	3.37848e+06	5.21629e+06	4.06869e+06	4388366	4930231	4878263	2.71302e+06	3.82161e+06	3.31421e+06	3.91415e+06	4.02475e+06	4230684	3584855	3.47703e+06	3.48759e+06	4.55641e+06	2.68775e+06	4.20657e+06	3164617	3727598
591	534	613.566	609.081	627.29	807.635	4639470	[C45H89N2O6PNa]+	C45H89N2O6P_[M+Na]+	2.3745e+06	4.62616e+06	3.52674e+06	4.79523e+06	3.99349e+06	3.99706e+06	4056986	3192442	8524945	3.51506e+06	5445967	2.8529e+06	2340185	6.33163e+06	4.17818e+06	3.51625e+06	4.15441e+06	3.63654e+06	4.17265e+06	5.96991e+06	1.52483e+06	3.94305e+06	3.44428e+06	4667849	3652650	2785128	2.86195e+06	3.53541e+06	6543270	3400401	2.79168e+06	2.81504e+06	2.86869e+06	4.14635e+06	4734808	3.18494e+06	4.55641e+06	5.45321e+06	8047072	5848714	3.80868e+06
592	535	621.251	609.081	627.29	807.634	4639470	[C48H87O9]+	C48H88O10_[M+H-H2O]+	2712092	2.40438e+06	3.32467e+06	5126803	3.99349e+06	3.60806e+06	4056986	4.1474e+06	3.18466e+06	2.7804e+06	3.29408e+06	2172188	1.83094e+06	3.47029e+06	3.29383e+06	3729226	5270418	2.41692e+06	4.17265e+06	4.988e+06	4214209	3.37848e+06	5.21629e+06	4.06869e+06	4388366	4930231	4878263	2.71302e+06	3.82161e+06	3.31421e+06	3.91415e+06	4.02475e+06	4230684	3584855	3.47703e+06	3.48759e+06	4.55641e+06	2.68775e+06	4.20657e+06	3164617	3727598
593	535	613.566	609.081	627.29	807.634	4639470	[C48H87O9]+	C48H88O10_[M+H-H2O]+	2.3745e+06	4.62616e+06	3.52674e+06	4.79523e+06	3.99349e+06	3.99706e+06	4056986	3192442	8524945	3.51506e+06	5445967	2.8529e+06	2340185	6.33163e+06	4.17818e+06	3.51625e+06	4.15441e+06	3.63654e+06	4.17265e+06	5.96991e+06	1.52483e+06	3.94305e+06	3.44428e+06	4667849	3652650	2785128	2.86195e+06	3.53541e+06	6543270	3400401	2.79168e+06	2.81504e+06	2.86869e+06	4.14635e+06	4734808	3.18494e+06	4.55641e+06	5.45321e+06	8047072	5848714	3.80868e+06
594	536	543.975	539.078	549.894	808.583	426444640	[C44H84NO8PNa]+	C44H84NO8P_[M+Na]+	287394368	289191904	334586688	297150432	443234176	352216320	614138624	341455360	339809440	560767744	405152384	320001024	267268976	512090976	198409776	320341184	321233280	263506688	230365104	318207232	228852320	247955200	295449408	315243584	358017728	456851648	469040480	348413408	351384000	431500544	437229376	297545280	439912256	267126352	280031104	503878240	356624288	349143424	362643776	269506624	624417536
595	537	543.975	539.078	549.894	808.585	426444640	[C46H83NO8P]+	C46H79O8P_[M+NH4]+; C46H82NO8P_[M+H]+; C46H84NO9P_[M+H-H2O]+	287394368	289191904	334586688	297150432	443234176	352216320	614138624	341455360	339809440	560767744	405152384	320001024	267268976	512090976	198409776	320341184	321233280	263506688	230365104	318207232	228852320	247955200	295449408	315243584	358017728	456851648	469040480	348413408	351384000	431500544	437229376	297545280	439912256	267126352	280031104	503878240	356624288	349143424	362643776	269506624	624417536
596	538	557.814	549.114	566.23	808.583	134250400	[C44H84NO8PNa]+	C44H84NO8P_[M+Na]+	131642072	109136176	93264912	92676904	250139360	125017560	171156272	133155728	129758816	295913408	183927904	120212896	115657816	116298032	74563552	121187136	147124496	82789928	62719340	102757368	44368760	104075384	91159120	64509176	85111352	113834904	154722144	147609456	104726376	146623680	80566368	95707368	194418656	81282992	123143376	153867264	169203040	115208632	126247560	113854088	238914528
597	539	557.814	549.114	566.23	808.585	134250400	[C46H83NO8P]+	C46H79O8P_[M+NH4]+; C46H82NO8P_[M+H]+; C46H84NO9P_[M+H-H2O]+	131642072	109136176	93264912	92676904	250139360	125017560	171156272	133155728	129758816	295913408	183927904	120212896	115657816	116298032	74563552	121187136	147124496	82789928	62719340	102757368	44368760	104075384	91159120	64509176	85111352	113834904	154722144	147609456	104726376	146623680	80566368	95707368	194418656	81282992	123143376	153867264	169203040	115208632	126247560	113854088	238914528
598	540	680.615	664.031	695.435	808.621	413515	[C47H87NO7P]+	C47H88NO8P_[M+H-H2O]+; C47H86NO7P_[M+H]+	215984	155551	380913	239606	494574	598500	444018	429904	281018	818618	503066	704861	330029	772439	188662	247208	322120	208294	185512	317868	353461	508422	434348	312627	413657	528367	419638	296656	277697	403928	421601	314314	466577	238613	177619	769580	378096	332266	394776	147751	473259
599	541	631.132	627.34	638.998	808.666	673504	[C48H90NO8]+	C48H91NO9_[M+H-H2O]+	238014	947218	975528	754487	777244	268940	1.23349e+06	658343	803286	736490	583461	599900	556359	544707	404151	511997	292282	635428	587768	588714	474093	308528	459778	720710	873041	355636	645087	418651	909443	743357	810945	311212	443175	451089	413779	945429	1.12102e+06	824255	588026	319909	832426
600	542	653.129	648.465	658.918	809.651	10732652	[C45H91N2O6PNa]+	C45H91N2O6P_[M+Na]+	9598544	8776720	8572996	10932803	10519195	11339584	9917082	10143960	9535298	9522788	9595175	9592415	9969611	8255497	10571687	12289593	11474392	10911963	11709269	10268797	11048995	13052053	10911237	8831258	10481716	10859217	11714770	11606344	9278812	9263849	7.5171e+06	12280952	10935904	10131064	11593988	9789113	9525999	10214741	9804402	9624599	9307503
601	543	653.129	648.465	658.918	809.65	10732652	[C48H89O9]+	C48H90O10_[M+H-H2O]+	9598544	8776720	8572996	10932803	10519195	11339584	9917082	10143960	9535298	9522788	9595175	9592415	9969611	8255497	10571687	12289593	11474392	10911963	11709269	10268797	11048995	13052053	10911237	8831258	10481716	10859217	11714770	11606344	9278812	9263849	7.5171e+06	12280952	10935904	10131064	11593988	9789113	9525999	10214741	9804402	9624599	9307503
602	544	619.96	578.793	629.015	810.601	1923262464	[C46H85NO8P]+	C46H81O8P_[M+NH4]+; C46H84NO8P_[M+H]+; C46H86NO9P_[M+H-H2O]+	43827348	5.38714e+06	32255474	4.41739e+06	72216704	7034743	74627984	5.04365e+06	22405208	77225320	56849640	8.21292e+06	6338512	112749216	6.61843e+06	31211010	4.63089e+06	7819524	4.80273e+06	30797584	16946744	24788472	49734248	4.25849e+06	30042120	5.13191e+06	4.25354e+06	8975819	32607276	6575506	28041300	8624578	47998480	25052118	6.2021e+06	68073464	42414400	8406551	4.01895e+06	5.99391e+06	94014904
603	544	583.587	578.793	629.015	810.601	1923262464	[C46H85NO8P]+	C46H81O8P_[M+NH4]+; C46H84NO8P_[M+H]+; C46H86NO9P_[M+H-H2O]+	1398495232	1085645440	1450387200	1237448576	2222472704	2165028352	2161556992	2180911104	1196588928	1789022976	1632607616	2095140992	1649276672	2330990336	1168922752	1728009216	1271292288	1190633984	1158682880	2161950208	885262016	1015017408	1387419520	1405423360	1526298880	1689683200	2144470656	2141998208	1753575808	1430951168	1558642432	1359829760	1919315200	1654716928	1755731584	2240242688	1587323776	1279227136	1810349696	1548585344	2407993344
604	545	562.358	557.803	579.788	810.601	126627688	[C46H85NO8P]+	C46H81O8P_[M+NH4]+; C46H84NO8P_[M+H]+; C46H86NO9P_[M+H-H2O]+	74734976	139791632	133748064	98585320	121132184	60996640	126022232	87606400	81326776	205413344	95602616	106047240	118720632	46371012	39115216	92677240	56219956	101904576	46372456	23459718	50745216	78065544	60304156	30080356	55956804	114409920	87407024	107382008	64371388	152215712	39432372	57452296	89771352	42393052	52646828	92524552	44740328	88114232	38903460	81317968	117111544
605	545	571.933	557.803	579.788	810.601	126627688	[C46H85NO8P]+	C46H81O8P_[M+NH4]+; C46H84NO8P_[M+H]+; C46H86NO9P_[M+H-H2O]+	133294112	105778032	113606088	71478128	195281264	122614888	166854960	133765656	83513800	228294784	143737264	183113536	111226080	107168928	59753536	99200536	77188288	89962576	69669920	77839656	53480620	70848664	71637392	70154848	70636168	82571200	130832824	179670864	91712648	145021424	84373776	77237344	136858720	68159720	70684432	120112224	121031528	126049232	107111608	91545200	101863136
606	546	661.743	657.433	667.787	810.682	4828829	[C48H92NO8]+	C48H91NO8_[M+H]+; C48H93NO9_[M+H-H2O]+	1.63479e+06	6045763	7.82422e+06	4.57076e+06	5670250	2.47794e+06	9699272	4247949	6.90872e+06	5508230	3488897	6058860	5.33042e+06	3626707	2.70117e+06	4194454	2.59938e+06	6061448	4.68417e+06	4971705	3.90259e+06	3.16704e+06	3.6183e+06	5262335	6669353	2520556	5.06223e+06	3052505	5773565	7.47498e+06	6.10271e+06	2.23543e+06	4.12266e+06	3.54423e+06	2.67211e+06	7024799	6.14397e+06	5.36126e+06	3.81413e+06	2298134	6556915
607	547	618.363	613.585	625.496	811.669	379393568	[C47H92N2O6P]+	C47H91N2O6P_[M+H]+	232887984	454656160	443939104	429066976	437782528	238514656	491427872	362592384	465818112	457959776	397820672	321555680	409706496	488929920	258936416	290831168	232347008	262827328	296316384	341941504	292322016	207250592	261541728	356727776	335900384	286917504	342136128	225000720	470651968	387303872	439897152	180842128	247794816	221828256	259118560	386294272	542304896	365472288	406784384	273973888	490059776
608	548	618.363	613.611	625.496	811.666	365982688	[C45H93N2O6PNa]+	C45H93N2O6P_[M+Na]+	232887984	454656160	443939104	429066976	437782528	238514656	491427872	362592384	465818112	457959776	397820672	321555680	409706496	488929920	258936416	290831168	232347008	262827328	296316384	341941504	292322016	207250592	261541728	356727776	335900384	286917504	342136128	225000720	470651968	387303872	439897152	180842128	247794816	221828256	259118560	386294272	542304896	365472288	406784384	273973888	490059776
609	549	408.557	406.436	412.73	812.52	237653	[C45H76NO8PNa]+	C45H76NO8P_[M+Na]+	1.81811e+06	1.86069e+06	8404.98	10188.1	46793.1	19112.9			433251	26488.8	20129.9	997284	2.32303e+06	8390.63	11692.1						1.80594e+06			21663.7	7010.16				10881.7			11854.1			8629.67		11631.4	26378.5	8471.98
610	550	406.103	391.396	419.553	812.541	1.06285e+06	[C42H80NO10PNa]+	C42H80NO10P_[M+Na]+	6.3096e+06	17937618	12826	41923.9	178977	29828.2		11521.2	2.83781e+06	13557.1	32415.2	14656987	12717514		12423.1	9396.68	33185.4		13978.6		6496349		12349	115369	10783.8	9467.48	17802.5	16742.8	15314	11744.1	8812.68	31810.8	7209.14		7909.31	10065.9			11744.8	7880.92
611	550	414.2	391.396	419.553	812.541	1.06285e+06	[C42H80NO10PNa]+	C42H80NO10P_[M+Na]+	3.77529e+06	9058053	16303.9	21590.2	109060	16418.1			1.75112e+06	9724.01	19480.3	8408486	7.17058e+06			10665.1	16267.3				3.72804e+06			87910.1	12770.4		17351.1		16036.7	11744.6		26366.2	7339.83						15960.5
612	551	406.103	391.339	419.553	812.544	1.06285e+06	[C44H79NO10P]+	C44H75O10P_[M+NH4]+; C44H78NO10P_[M+H]+; C44H80NO11P_[M+H-H2O]+	6.3096e+06	17937618	12826	41923.9	178977	29828.2		11521.2	2.83781e+06	13557.1	32415.2	14656987	12717514		12423.1	9396.68	33185.4		13978.6		6496349		12349	115369	10783.8	9467.48	17802.5	16742.8	15314	11744.1	8812.68	31810.8	7209.14		7909.31	10065.9			11744.8	7880.92
613	551	414.2	391.339	419.553	812.544	1.06285e+06	[C44H79NO10P]+	C44H75O10P_[M+NH4]+; C44H78NO10P_[M+H]+; C44H80NO11P_[M+H-H2O]+	3.77529e+06	9058053	16303.9	21590.2	109060	16418.1			1.75112e+06	9724.01	19480.3	8408486	7.17058e+06			10665.1	16267.3				3.72804e+06			87910.1	12770.4		17351.1		16036.7	11744.6		26366.2	7339.83						15960.5
614	552	349.24	332.355	367.437	812.544	464108	[C44H79NO10P]+	C44H75O10P_[M+NH4]+; C44H78NO10P_[M+H]+; C44H80NO11P_[M+H-H2O]+	1632933	2.06248e+06			46141.7	16480.5			444823		14209.9	2.6177e+06	2.62686e+06								1.08682e+06			25687.5
615	553	599.777	595.15	618.345	812.616	831394368	[C46H87NO8P]+	C46H83O8P_[M+NH4]+; C46H86NO8P_[M+H]+; C46H88NO9P_[M+H-H2O]+	857982656	927903296	1096977536	725195712	887199488	808750976	792027968	1039844480	611154816	1554817152	696020800	1388255104	1405706880	428303008	354555936	851357376	348771424	1016296192	456780416	207615632	370721824	687725824	535165248	202371440	365759936	644489408	709918400	1029170368	472584576	1027377664	202201824	584798976	589778560	351104256	528624864	727493632	254154208	653458944	281127680	620031296	768033920
616	553	612.884	595.15	618.345	812.616	831394368	[C46H87NO8P]+	C46H83O8P_[M+NH4]+; C46H86NO8P_[M+H]+; C46H88NO9P_[M+H-H2O]+	58696812	67894176	63423064	38365100	75473016	43786156	66825204	67210840	38240656	137953120	67096896	81688200	92580744	20701074	23099338	56042620	29850958	59882240	28108662	12989919	19539366	48225728	32251816	21615720	31402544	39786768	45285048	71084552	26646044	52062884	15223686	28089694	55212340	21272494	26983968	65459360	25137826	53015756	19189954	25452922	60659260
617	554	589.081	587.006	596.124	812.616	32963002	[C46H87NO8P]+	C46H83O8P_[M+NH4]+; C46H86NO8P_[M+H]+; C46H88NO9P_[M+H-H2O]+	26511846	41256096	28549946	30577438	27360948	17244470	30505390	23614172	26620870	32412042	33985552	21140450	24763732	16031341	22255066	33798104	34730584	28812752	27310396	10450613	37288464	21497834	21629130	22723164	26816140	47901512	28272590	25778410	26924176	39627100	26884532	21685246	33073998	16314153	19195176	35352148	22841110	29754042	22195194	27968240	42922104
618	555	729.665	708.626	735.862	812.655	552388	[C54H86NO4]+	C54H82O4_[M+NH4]+	509105	338613	332646	274326	630438	382219	484173	1.04774e+06	377804	857101	991282	611904	468653	326999	574372	341906	347384	232283	448067	94823	243648	410373	353397	156975	357541	1.01707e+06	296239	651408	565011	704097	176219	287142	649356	127887	214459	1.12666e+06	357723	604589	201228	456801	618045
619	555	715.923	708.626	735.862	812.655	552388	[C54H86NO4]+	C54H82O4_[M+NH4]+		90233.1	83715	45267.8	116394	120298	111022	158333	80040.9	181391	136262	234319	102620	59894	68460.1	97381.2	51276.7	67418.9	61084.3	57177.9	156519	169881	119125	44309.8	52528.9	140822	84335.8	55815.4	67849.4	84818.5	59806.8	63834.3	145822	29746.7	29358.8	206500	80845	110969	62546.5	38578.3	148526
620	556	599.853	584.006	610.516	812.661	5.23831e+06	[C47H90NO9]+	C47H89NO9_[M+H]+	5.57522e+06	5.66388e+06	7.12724e+06	4.10989e+06	5.40131e+06	4.12363e+06	4.38773e+06	5.84647e+06	3.80726e+06	9281258	3.96842e+06	7.48628e+06	7911550	2.64887e+06	2107471	5.01945e+06	2.38077e+06	5.98179e+06	2.53213e+06	1.23134e+06	2.02278e+06	4.39536e+06	3220239	918998	2.10784e+06	3583343	2.92011e+06	6.29457e+06	2.99914e+06	6273836	1.26097e+06	3.86867e+06	3622301	2.06069e+06	2814178	4684530	1.66007e+06	3613497	1.90597e+06	3608180	4806650
621	556	585.337	584.006	610.516	812.661	5.23831e+06	[C47H90NO9]+	C47H89NO9_[M+H]+	798818	1.28617e+06	1.34866e+06	1.15385e+06	1.43932e+06	985485	1.6457e+06	1.33672e+06	1.11446e+06	1.16989e+06	982750	1.44546e+06	866534	1131230	1.0129e+06	1.45845e+06	872019	619480	1096021	1142427	979458	406289	684546	1.22426e+06	922877	901715	1.32441e+06	798224	1.83914e+06	858670	1.06823e+06	462872	901364	623767	794261	1.48438e+06	1.71474e+06	1.47579e+06	1.45415e+06	862969	1904827
622	557	738.357	717.782	751.367	812.676	511583	[C51H90NO6]+	C51H86O6_[M+NH4]+	536812	74849.8	174264	199591	398806	686890	288869	288895	195144	4.19229e+06	2.28296e+06	351132	330239	201395	198654	86577.1	49946.7	86974.7	67782.6	66228.6	38422.7	276029	122655	72928.1	29026.8	59657.3	76463.8	280583	171247	85335.7	81532.7	341644	48958.8	72094.1	171612	125336	49056.2	245308	168951	151052	125019
623	557	727.091	717.782	751.367	812.676	511583	[C51H90NO6]+	C51H86O6_[M+NH4]+	345377	55404.4	58002	56017	130774	128487	50455.3	61923	38007.2	324570	171519	200726	56374.5	136243	56050.9	37830.5	31967.7	22378.5	26288	55200.4	56853	64340.2	81729	35232.7	27650.2	49730.6	40730.5	142834	65466.8	44023.3	59320.3	56598.9	45046.8	34687.4	66593.9	109906	56450.8	77867.8	56786.2	49077.4	81017.7
624	558	695.347	690.766	701.435	812.697	6.05167e+06	[C48H94NO8]+	C48H93NO8_[M+H]+	2794255	8897853	7606200	5374351	8476349	4708918	11208772	8061261	7.96475e+06	12346515	6525661	10364332	6.44007e+06	2925183	4.04094e+06	6522498	3.98686e+06	6876994	5.60037e+06	5270680	5.80326e+06	5904725	6621683	4055635	7.31208e+06	5728781	8455909	5.24675e+06	5129545	11393018	4.92436e+06	3973770	8661438	2.72205e+06	3.0742e+06	13373011	6525133	6.15736e+06	3.75234e+06	2.51693e+06	7.50518e+06
625	559	232.801	227.531	239.858	813.572	355362	[C45H81O12]+	C45H82O13_[M+H-H2O]+	192380	386706	266619	256691	324855	278368	263355	361295	356921	384656	330091	420784	623345	330540	171035	221266	218360	193351	204046	207881	363938	418300	301573	301398	232528	285233	247538	288693	277794	309655	295692	242285	341767	260600	246590	460848	468469	359442	226066	242325	281533
626	560	232.801	227.531	239.858	813.575	355362	[C44H82N2O9P]+	C44H78NO9P_[M+NH4]+	192380	386706	266619	256691	324855	278368	263355	361295	356921	384656	330091	420784	623345	330540	171035	221266	218360	193351	204046	207881	363938	418300	301573	301398	232528	285233	247538	288693	277794	309655	295692	242285	341767	260600	246590	460848	468469	359442	226066	242325	281533
627	561	232.801	227.531	239.858	813.574	355362	[C46H77N4O8]+	C23H38N2O4_[2M+H]+	192380	386706	266619	256691	324855	278368	263355	361295	356921	384656	330091	420784	623345	330540	171035	221266	218360	193351	204046	207881	363938	418300	301573	301398	232528	285233	247538	288693	277794	309655	295692	242285	341767	260600	246590	460848	468469	359442	226066	242325	281533
628	562	650.248	629.494	674.615	813.684	1063576384	[C47H94N2O6P]+	C47H93N2O6P_[M+H]+	567226112	1068048064	1214928256	785967808	892934336	727740736	1099001216	898341376	1225526528	1277958016	1003419200	1010399744	1327761536	1148845568	693159232	670826816	703604544	897552384	736971520	936647552	746211968	804163456	779275328	754593024	716610304	744001216	747538368	499333536	1057960320	1124492288	1122417408	603498176	728238208	751754944	687198784	1086756224	960274560	707136256	842046464	966633920	1283158912
629	562	632.935	629.494	674.615	813.684	1063576384	[C47H94N2O6P]+	C47H93N2O6P_[M+H]+	6.20327e+06	16169063	14767072	6.77575e+06	11102811	5.80149e+06	8018774	8922209	22572862	33325626	12337415	8973817	11531259	18074498	5.56408e+06	11177452	11116875	6.82359e+06	5.3104e+06	17909468	5.78735e+06	15786581	9771988	4.09466e+06	5491797	5.4115e+06	10640924	5107189	22793770	8.06031e+06	9882908	3.53364e+06	7296709	5.35237e+06	7.52633e+06	13899053	11128478	7.1582e+06	12961536	9687148	21120910
630	563	685.083	673.635	691.663	813.684	1.17914e+06	[C47H94N2O6P]+	C47H93N2O6P_[M+H]+	666263	1.80926e+06	1.7648e+06	1.24072e+06	1302887	905875	1.73601e+06	1155830	2.08521e+06	3.25003e+06	1.53477e+06	1.64247e+06	1.46442e+06	1.53369e+06	759148	989448	756605	996053	819682	1.22557e+06	986394	1.05686e+06	1.21146e+06	918143	906784	1.17187e+06	1.42774e+06	734924	1.32504e+06	1869602	1.5851e+06	641074	1130160	759345	728460	1945513	1.51034e+06	986998	1.12371e+06	1.14812e+06	2.1744e+06
631	564	507.248	499.004	520.334	814.536	472701	[C45H78NO8PNa]+	C45H78NO8P_[M+Na]+	263762	251339	496830	481464	565296	301895	814093	509317	430783	794089	549785	345640	1.36011e+06	888356	220593	221880	693865	226869	228777	215072	458509	314507	328389	226056	357386	359729	518359	274257	639662	418675	504667	240457	445301	193220	313124	585409	220720	463527	440736	285342	581656
632	565	349.556	334.597	364.574	814.559	2.71633e+06	[C44H81NO10P]+	C44H77O10P_[M+NH4]+; C44H80NO10P_[M+H]+; C44H82NO11P_[M+H-H2O]+	12048353	6171610	28625.4	41183.9	361950	88511.5	9091.76	28223.6	1.55984e+06	28605	50362	10055623	10144790	18306.3	12628.9		28404.6			23036.9	6.21386e+06			112702	11663			35190.7	64129.1		15015.5	95229.1	13338.4	30111.9					18965.6	14329.7	16756.3
633	566	377.929	364.574	400.516	814.559	2.0016e+06	[C44H81NO10P]+	C44H77O10P_[M+NH4]+; C44H80NO10P_[M+H]+; C44H82NO11P_[M+H-H2O]+	8.14069e+06	10271355	12986.5	43686.5	296916	50613.6	22498.5	30222.7	1.59673e+06	19299.2	31539.6	10603451	9607946			28588.5	53682.3				7072335		14094.1	108855			34137.2	31513.3	29586.9	14561.2		47064.1	18807.3	15145.4		15305.6			19827.4
634	567	445.15	436.061	460.849	814.559	2.00176e+06	[C44H81NO10P]+	C44H77O10P_[M+NH4]+; C44H80NO10P_[M+H]+; C44H82NO11P_[M+H-H2O]+	12441124	17019168	13043.3	49938.1	467001	122267		15442.2	2.87193e+06		51530.7	35046196	21703042	6885.98	15280.5	35691.5	53268.5		15267.7	24792.6	5095349			465770	16252	6748.13	47841.1	17409.1	50094	19447.1	5860.79	89216	9085.41	18775.8	8127.62	11885.5			32062.6	10031	10847.5
635	568	429.274	422.251	435.726	814.559	1911421	[C44H81NO10P]+	C44H77O10P_[M+NH4]+; C44H80NO10P_[M+H]+; C44H82NO11P_[M+H-H2O]+	14297510	23422140	14342.7	53774.4	496054	130475	7292.85	18909.5	4338078		61136.7	37966132	25742720		20386.1	24692.4	58901	6806.11	11410.7	24522.5	4909993		12888.1	474476	14703.7	9127.93	48924.6	18563.4	55700.1	17675.4	12906.3	86243.5	7900.44	22985.5			8504.19	10449.4	25255.1	10442.3	9856.25
636	569	462.682	457.81	468.433	814.559	973063	[C44H81NO10P]+	C44H77O10P_[M+NH4]+; C44H80NO10P_[M+H]+; C44H82NO11P_[M+H-H2O]+	5845454	8567425		26042.6	222387	79775.9		10002.8	1.36254e+06	17222.6	31864	16641813	9818500	8831.13		15016.7	24775.1			20906	2.56108e+06		8661.14	189155	8978.25	8495.89	24430	9108.3	31725.5	13355.3		47513.2	9156.81	11497.7		13105.9			15060.8	11101.2	9065.17
637	570	415.759	410.029	423.504	814.559	1.87086e+06	[C44H81NO10P]+	C44H77O10P_[M+NH4]+; C44H80NO10P_[M+H]+; C44H82NO11P_[M+H-H2O]+	14643351	19072336	21647.3	57487.3	590314	135600	8061.16	25644.8	4338078	25169.5	63374.3	38513896	23154860	9954.07	20724.9	36151.3	70465.6	9461.65	13989	34176	5.65291e+06		14013.1	517833	24288	19042.2	53713.3	21545.7	69675.9	24796.8	13523.4	95924	12217	26778.7	9962.05	9880.28	8111.09	11320.7	47300.2	14516.1	25599.6
638	571	563.489	553.669	571.145	814.572	1.0937e+06	[C46H82NO7PNa]+	C46H82NO7P_[M+Na]+	542862	503640	1.21085e+06	986956	910403	744366	1.08194e+06	1.01978e+06	963267	459685	937071	839690	706680	1.77899e+06	807168	829909	944674	660264	1.01713e+06	1.17878e+06	1.02507e+06	667278	1.06625e+06	1.07261e+06	1280342	1.02573e+06	984347	644059	1.67882e+06	965934	1.7218e+06	905743	1.17273e+06	1.00224e+06	874605	1.12519e+06	1.25361e+06	1.04078e+06	1.11498e+06	644960	899109
639	571	555.017	553.669	571.145	814.572	1.0937e+06	[C46H82NO7PNa]+	C46H82NO7P_[M+Na]+	379837	434366	976597	1.3364e+06	564290	752172	1.10087e+06	1.05105e+06	852509	377446	458392	786841	710222	1.00646e+06	1.12912e+06	706191	1.31029e+06	1.5959e+06	872431	756891	1.17828e+06	975725	902760	984650	1.20347e+06	1.04682e+06	985757	500042	894159	965934	1.01887e+06	883103	451812	656450	732919	683292	911344	1.00494e+06	907843	504353	834148
640	572	623.353	617.782	630.031	814.632	45221448	[C46H89NO8P]+	C46H85O8P_[M+NH4]+; C46H88NO8P_[M+H]+; C46H90NO9P_[M+H-H2O]+	42555888	107000152	58103716	46032536	57261204	30060750	74572608	59432652	38923496	187056800	60127056	64441960	78552784	17099694	17872118	51809884	34440940	43429520	27242824	9506775	41754340	48333880	25646264	18251668	32899656	34555020	38947460	59229824	24492104	78827384	22211994	27416880	40173464	13691269	18294518	55188072	22726892	49493856	16222571	20564690	63228984
641	573	746.38	735.388	759.677	814.692	847195	[C47H95N2O6P]+	C47H94N2O6P_[M+H]+	1.28883e+06	461889	548204	410581	1316909	1.7396e+06	443840	590457	360421	4.32728e+06	1.99954e+06	1.40998e+06	472582	833779	421455	393044	281700	251131	207857	425295	208794	583552	528072	317135	121787	858875	383764	2.03558e+06	609478	336119	262787	479195	325696	228877	515488	970756	418639	1.01339e+06	383298	535815	639790
642	574	746.38	735.388	759.677	814.692	847195	[C51H92NO6]+	C51H88O6_[M+NH4]+	1.28883e+06	461889	548204	410581	1316909	1.7396e+06	443840	590457	360421	4.32728e+06	1.99954e+06	1.40998e+06	472582	833779	421455	393044	281700	251131	207857	425295	208794	583552	528072	317135	121787	858875	383764	2.03558e+06	609478	336119	262787	479195	325696	228877	515488	970756	418639	1.01339e+06	383298	535815	639790
643	575	214.058	197.383	222.388	815.564	178554	[C46H80O10Na]+	C46H80O10_[M+Na]+	98114.5	205073	147106	150271	190282	151943	160211	173469	181031	278791	214636	255455	264662	160352	94278.8	125852	142541	94547.1	104232	119596	160066	250775	132116	190800	119558	168892	145729	137358	137250	169255	134729	113726	188854	135717	144425	209524	287413	163102	133144	128565	152009
644	576	214.058	197.383	222.388	815.567	178554	[C48H79O10]+	C48H78O10_[M+H]+	98114.5	205073	147106	150271	190282	151943	160211	173469	181031	278791	214636	255455	264662	160352	94278.8	125852	142541	94547.1	104232	119596	160066	250775	132116	190800	119558	168892	145729	137358	137250	169255	134729	113726	188854	135717	144425	209524	287413	163102	133144	128565	152009
645	577	685.36	681.895	690.945	815.655	2.42908e+06	[C54H87O5]+	C54H88O6_[M+H-H2O]+	974929	2824457	1.86785e+06	1.88132e+06	2.46899e+06	2.05118e+06	1.97161e+06	2.33916e+06	3.05785e+06	5.16756e+06	2.27431e+06	3.16738e+06	2.85573e+06	1.52447e+06	1.17867e+06	2.36269e+06	1.38425e+06	1.83971e+06	1.50011e+06	1.78127e+06	1554505	2.18187e+06	2.64839e+06	1.23411e+06	1.51922e+06	2.93732e+06	2.93652e+06	1.02947e+06	2.0278e+06	3651045	1676499	1.76731e+06	2.05694e+06	1.10888e+06	1252038	3.39397e+06	2.45736e+06	1.6794e+06	1.08083e+06	1.67605e+06	2.43061e+06
646	578	685.347	680.816	691.369	815.7	395336672	[C47H96N2O6P]+	C47H95N2O6P_[M+H]+	177884288	500458848	376714176	344717472	399788384	410540928	536233440	439894880	529903360	883145536	505789344	599869504	570463488	325622464	213445664	389666656	228354080	275007296	227734976	328071360	326606368	423794496	422325120	198478624	279522432	437985984	513422464	232085024	370536640	559693504	329489696	323450240	397921344	182917488	219676080	709424256	466915552	304588960	210362736	331157792	478441120
647	579	685.514	681.536	690.408	815.746	2300144	[C51H100O5Na]+	C51H100O5_[M+Na]+	1.07946e+06	3.67428e+06	2.43915e+06	2.11244e+06	2.44687e+06	2.51175e+06	3.11961e+06	2.95642e+06	3.14662e+06	6049540	3.53023e+06	3318620	3454422	2.17748e+06	1.35896e+06	1.9617e+06	1635789	1.36181e+06	1264657	1.96671e+06	1.99276e+06	2513763	2169135	1.05289e+06	1.74889e+06	2889519	2.99856e+06	1.39129e+06	2.31669e+06	2.81276e+06	2.06122e+06	1.81911e+06	2.05765e+06	1.04076e+06	1.2379e+06	4318801	2.7687e+06	1.85029e+06	1.38413e+06	1949212	2.65901e+06
648	580	423.861	416.134	438.242	816.575	1233506	[C44H83NO10P]+	C44H79O10P_[M+NH4]+; C44H82NO10P_[M+H]+	6670906	19206010	13078	48878.7	201708	45948.1	18437.3	17891.9	2.27089e+06	19696.1	33302.5	22274392	18584246	17349.8	11835.3	22346.6	24815	11777	16529.4	19163.8	9094468	9876.19	10889.3	103976	10410.2	12676.9	17981.3	18084.4	18974.2	25986.9	11427.1	35839.8	15861.5	11224.4	19533.3	18616.7	14408.5	12647.5	21925.6	14685.4	22309.6
649	582	441.354	437.338	445.079	816.575	660501	[C44H83NO10P]+	C44H79O10P_[M+NH4]+; C44H82NO10P_[M+H]+	3733978	9486972	12080.6	36354.9	136778	36554.1	16729.4	17891.9	1.34932e+06	19696.1	23661.4	14093942	9419180	17349.8	11420.1	26698.4	21212.6	11777	16529.4	19163.8	1.42932e+06	10408.4	9231.02	63068.7	7725.88	12676.9	18863.7	18084.4	23991	25986.9		31398.9	15861.5	11224.4	19533.3	18616.7	14408.5	12647.5	15972.4	12702.8	22309.6
650	583	349.452	335.397	363.46	816.575	1.19852e+06	[C44H83NO10P]+	C44H79O10P_[M+NH4]+; C44H82NO10P_[M+H]+	5887656	4.06169e+06	16725.6	30318.8	106075	42964.6	21002.9	29186.2	643096	33895.8	33990.1	4486126	6911404	34948.7	14748.1	32619.4	15176.7	12305.7	13125.8		2721147		11822.7	16249.1			16087.4	10954.3	26039.7	18920.5		47157.5	12449.4	17069.2	11851.9		26963.9	22465.9	11148	13281.3	19250.9
651	584	551.803	548.748	557.964	816.588	8.12571e+06	[C46H84NO7PNa]+	C46H84NO7P_[M+Na]+	1861603	2.46486e+06	8901421	10651671	5800381	3.54854e+06	10929832	10204927	8224105	8.18099e+06	7.32349e+06	4256160	5895305	12826931	2.40049e+06	3989320	5702659	5.00847e+06	4.26747e+06	2.96555e+06	6.35133e+06	5477226	6.29069e+06	4293115	8554991	7119852	6612739	3573591	8777333	9326151	10565492	4.01057e+06	7.70226e+06	2326813	2807683	8747803	4.4784e+06	5.31052e+06	3.77611e+06	2.91636e+06	11753547
652	585	551.803	548.748	557.964	816.59	8.12571e+06	[C48H83NO7P]+	C48H82NO7P_[M+H]+; C48H84NO8P_[M+H-H2O]+	1861603	2.46486e+06	8901421	10651671	5800381	3.54854e+06	10929832	10204927	8224105	8.18099e+06	7.32349e+06	4256160	5895305	12826931	2.40049e+06	3989320	5702659	5.00847e+06	4.26747e+06	2.96555e+06	6.35133e+06	5477226	6.29069e+06	4293115	8554991	7119852	6612739	3573591	8777333	9326151	10565492	4.01057e+06	7.70226e+06	2326813	2807683	8747803	4.4784e+06	5.31052e+06	3.77611e+06	2.91636e+06	11753547
653	586	569.118	558.845	575.189	816.588	5.4575e+06	[C46H84NO7PNa]+	C46H84NO7P_[M+Na]+	2.7441e+06	2.55248e+06	6482287	5451410	4.53146e+06	4318763	5.32656e+06	3982041	5.69163e+06	2.7999e+06	3448736	3.64009e+06	3.03009e+06	7738920	6.19639e+06	4869674	5105963	6060558	4.49591e+06	5848044	3.69175e+06	4.95036e+06	5039745	6.61325e+06	6558972	5245638	4.59342e+06	4309983	6.65693e+06	4211535	6.22965e+06	5202318	4.60277e+06	5.72917e+06	4.06968e+06	5295238	6857442	5.2197e+06	5.8029e+06	4.11593e+06	4.4069e+06
654	587	408.491	404.091	414.34	816.611	248965	[C45H87NO9P]+	C45H88NO10P_[M+H-H2O]+; C45H86NO9P_[M+H]+	1.40744e+06	1.58817e+06	8587.26	16250.6	57142.8	9664.74			341370		16954.4	814386	2.3793e+06			9204.09	8561.78				1.79265e+06			28111.7								28162.5							6138.72
655	588	408.491	404.091	414.34	816.612	248965	[C46H86N2O6PNa]+	C46H86N2O6P_[M+Na]+	1.40744e+06	1.58817e+06	8587.26	16250.6	57142.8	9664.74			341370		16954.4	814386	2.3793e+06			9204.09	8561.78				1.79265e+06			28111.7								28162.5							6138.72
656	589	652.545	647.41	658.918	816.648	12588466	[C46H91NO8P]+	C46H87O8P_[M+NH4]+; C46H90NO8P_[M+H]+; C46H92NO9P_[M+H-H2O]+	9687639	16351555	10550885	9451196	10862557	9959087	12933702	12408937	10750120	23159490	17061820	14130801	18685208	6292250	6.67087e+06	10661163	8691067	11246260	5588805	4.35266e+06	8695902	12941907	7.84327e+06	6.46339e+06	7098170	10731436	10160274	11523742	5.54742e+06	14755660	7340446	11059161	10508634	5823924	7099036	12118369	6629264	9805141	5196801	5975861	14936245
657	590	752.634	747.547	761.931	816.708	11823805	[C47H97N2O6P]+	C47H96N2O6P_[M+H]+	21200126	10450917	6719990	7890840	22966498	11239784	5.49337e+06	12158950	5.45025e+06	36289988	24283740	24965456	9707346	4.90746e+06	4.84947e+06	3.20351e+06	4.13826e+06	3.44603e+06	4650487	2.19837e+06	3.90316e+06	15790040	4.97514e+06	2.81266e+06	1.62538e+06	12006115	6.66472e+06	25091654	7747330	5210231	3.48715e+06	4.00474e+06	2.5055e+06	2.4942e+06	3.77675e+06	16316232	3890548	21075618	3.03954e+06	7812782	10333362
658	591	752.634	747.547	761.931	816.708	11823805	[C51H94NO6]+	C51H90O6_[M+NH4]+	21200126	10450917	6719990	7890840	22966498	11239784	5.49337e+06	12158950	5.45025e+06	36289988	24283740	24965456	9707346	4.90746e+06	4.84947e+06	3.20351e+06	4.13826e+06	3.44603e+06	4650487	2.19837e+06	3.90316e+06	15790040	4.97514e+06	2.81266e+06	1.62538e+06	12006115	6.66472e+06	25091654	7747330	5210231	3.48715e+06	4.00474e+06	2.5055e+06	2.4942e+06	3.77675e+06	16316232	3890548	21075618	3.03954e+06	7812782	10333362
659	592	511.564	497.745	524.328	818.508	2.044e+06	[C42H76NO12S]+	C42H72O12S_[M+NH4]+	922151	1220830	1.02934e+06	1382816	880307	2.0317e+06	1.62185e+06	679413	2.35857e+06	2.67533e+06	2.51231e+06	1.27268e+06	1.2272e+06	2.6872e+06	692650	977004	761850	716580	673149	1.89864e+06	500622	1.0661e+06	1.01643e+06	1.35295e+06	799962	1.22569e+06	828760	1.38e+06	1.5215e+06	640655	1.73971e+06	1.6333e+06	837124	626613	807097	1.22793e+06	466929	1.58761e+06	1.66079e+06	1.11508e+06	2.576e+06
660	592	500.658	497.745	524.328	818.508	2.044e+06	[C42H76NO12S]+	C42H72O12S_[M+NH4]+	189394	166597	187625	121032	411455	161811	311985	129242	135368	332858	197997	121442	118789	450795	62927	117610	189565	68514.8	68052.5	90710.4	111663	47305.4	94109.8	73495.5	116243	139234	177117	267031	266950	166066	108478	117768	341435	80067.7	143258	221365	87036.7	215277	213333	140816	189887
661	593	563.182	553.669	567.273	818.567	1.16597e+06	[C45H82NO8PNa]+	C45H82NO8P_[M+Na]+	721821	527534	901202	862266	980350	1.64151e+06	1.08646e+06	1.05947e+06	757296	756241	993758	1.03832e+06	593022	2.46369e+06	933567	1258430	999925	623145	945898	2.34104e+06	729808	825094	1.04967e+06	1.21378e+06	1.31691e+06	1.06743e+06	1.25649e+06	1.14499e+06	1.15932e+06	672074	1.75272e+06	1.02662e+06	1.38293e+06	1.46335e+06	1.44987e+06	1.36745e+06	991588	769958	1.57823e+06	931425	1.7669e+06
662	594	517.193	505.822	527.793	818.569	1174883	[C47H81NO8P]+	C47H77O8P_[M+NH4]+; C47H80NO8P_[M+H]+	475485	392881	1.09137e+06	1.16728e+06	872496	415834	1553108	1.15076e+06	590345	1.7348e+06	1.2962e+06	407205	488826	747218	274769	493380	1.12421e+06	373536	448625	239639	1.38186e+06	798205	392864	464227	942949	1.52788e+06	1.24403e+06	342960	837775	1.32256e+06	1.96708e+06	457220	591406	230735	538948	1.0671e+06	435338	852565	540483	362931	1.85416e+06
663	595	451.881	445.241	465.556	818.591	3.94588e+06	[C44H85NO10P]+	C44H81O10P_[M+NH4]+; C44H84NO10P_[M+H]+	22971646	82514104	49493.5	96038.2	516926	81411.9	13526.3	40816.8	6249985	37989.8	92920.7	56603624	87818480	8018.38	30671.7	45754.6	88262.2	21826.9	20520.9	10735.5	25080312	21789.2	25509.3	259154	27543.9	24028.1	62260	47513.9	44941.4	43324.9	16829.4	96058.4	22291.3	15737.5	11472.2	28486	16092.8	24173.3	22622	16740.1	11234.6
664	595	460.002	445.241	465.556	818.591	3.94588e+06	[C44H85NO10P]+	C44H81O10P_[M+NH4]+; C44H84NO10P_[M+H]+	20094540	62996176	25143	76161.3	409548	74320.4	13591.7	27472.3	5.39567e+06	38483.5	66549.3	46504716	64954300		22885.9	36943.6	71539.8	17840.9	21335.5	7667.99	21086434	10222.4	23395.3	222689	24581.7	12146.3	49839.3	30918.3	37661.9	40989.4	15060	74559.3	16909.4	10542.3		21703.2		10804.1	23329.7	11315.7
665	596	589.715	577.815	624.354	818.603	8.21692e+06	[C46H86NO7PNa]+	C46H86NO7P_[M+Na]+	2.76569e+06	3.4965e+06	9227513	11296582	4.88275e+06	8940542	8512178	8258496	6064265	9473866	7718880	7290647	6.26226e+06	11596052	4.43663e+06	5.74952e+06	6483828	6.03379e+06	5407157	6550657	13844698	5547202	8174922	4687012	8394295	7.6562e+06	7.29801e+06	4.3794e+06	6.61849e+06	10940195	11946518	4674560	6.11875e+06	3.66276e+06	3943015	7.64434e+06	8.08657e+06	6.57372e+06	4732726	2960090	13229499
666	596	607.4	577.815	624.354	818.603	8.21692e+06	[C46H86NO7PNa]+	C46H86NO7P_[M+Na]+	1830747	2.37714e+06	3.83096e+06	4.15027e+06	4.54447e+06	5194024	4.60767e+06	3.33849e+06	3.04205e+06	3.56038e+06	3.50289e+06	3.34648e+06	2.41524e+06	3033875	4.0596e+06	3.47164e+06	4281962	4.78591e+06	2.99151e+06	3.25713e+06	2942631	5296192	4.64292e+06	3.44622e+06	5.27885e+06	3.99607e+06	4.09979e+06	3087218	2.629e+06	2821517	3766797	2.70967e+06	5508093	2440926	1.92686e+06	4.37815e+06	6815421	2.64569e+06	3.39334e+06	2205254	3.7559e+06
667	597	589.715	585.048	595.428	818.606	8.21692e+06	[C48H85NO7P]+	C48H86NO8P_[M+H-H2O]+; C48H84NO7P_[M+H]+	2.76569e+06	3.4965e+06	9227513	11296582	4.88275e+06	8940542	8512178	8258496	6064265	9473866	7718880	7290647	6.26226e+06	11596052	4.43663e+06	5.74952e+06	6483828	6.03379e+06	5407157	6550657	13844698	5547202	8174922	4687012	8394295	7.6562e+06	7.29801e+06	4.3794e+06	6.61849e+06	10940195	11946518	4674560	6.11875e+06	3.66276e+06	3943015	7.64434e+06	8.08657e+06	6.57372e+06	4732726	2960090	13229499
668	598	557.77	553.084	563.447	818.606	44798956	[C48H85NO7P]+	C48H86NO8P_[M+H-H2O]+; C48H84NO7P_[M+H]+	11276390	17375920	46837744	57422312	28245790	24740508	74476192	50180392	67390544	55130420	35678576	29499610	25625796	52663288	23632942	27936232	36270788	39658076	22156780	20081638	33806176	49493908	29610788	26661728	40260844	45845812	37266164	22229548	53434852	39672320	52118340	27829206	26836064	18806490	20121096	42477300	25391004	31648380	21522560	22492366	62014388
669	599	760.211	757.166	765.421	818.724	93087088	[C47H99N2O6P]+	C47H98N2O6P_[M+H]+	187103408	138433152	55334024	61727552	161150304	76976272	54466492	86671088	61109960	270624128	138857584	207745520	105457800	40974984	34346940	24635798	32258810	39436024	29406492	8388401	47333988	95059904	37764468	27381218	17117498	41975352	69758384	198226640	58173236	71132992	20866474	44069916	26000810	24190000	42716708	79453896	19321404	110163960	25881966	103885232	70733456
670	600	760.211	757.166	765.421	818.723	93087088	[C51H96NO6]+	C51H92O6_[M+NH4]+	187103408	138433152	55334024	61727552	161150304	76976272	54466492	86671088	61109960	270624128	138857584	207745520	105457800	40974984	34346940	24635798	32258810	39436024	29406492	8388401	47333988	95059904	37764468	27381218	17117498	41975352	69758384	198226640	58173236	71132992	20866474	44069916	26000810	24190000	42716708	79453896	19321404	110163960	25881966	103885232	70733456
671	601	516.855	515.578	565.276	820.524	3517620	[C42H78NO12S]+	C42H74O12S_[M+NH4]+	1.6217e+06	2.23512e+06	1.55581e+06	1.77838e+06	2.24703e+06	957500	2.18153e+06	2.23752e+06	1.4999e+06	2.05582e+06	1.94531e+06	1.35996e+06	2.71313e+06	245413	1.29141e+06	1.85246e+06	2764268	1.11089e+06	1.65664e+06	148394	2.88836e+06	3.04401e+06	3.66912e+06	626470	3.01084e+06	4.04202e+06	3.31268e+06	2.86692e+06	797600	2.08912e+06	1.05812e+06	1851119	4.94404e+06	359335	697033	4689768	1.29506e+06	1.25379e+06	557174	404645	2876931
672	601	540.107	515.578	565.276	820.524	3517620	[C42H78NO12S]+	C42H74O12S_[M+NH4]+	3.58823e+06	2.89455e+06	3.86701e+06	3.64938e+06	2.32885e+06	2.68817e+06	3.08654e+06	3.1303e+06	2.49014e+06	1341198	2.39727e+06	3.0351e+06	3.43705e+06	2612648	4.3971e+06	3690521	3473834	3.56555e+06	4.35009e+06	3.98088e+06	3.39471e+06	3.07044e+06	3.60302e+06	3375442	4.52142e+06	3.34535e+06	3.48233e+06	2.74528e+06	4.23721e+06	2.57258e+06	3.74771e+06	4240510	2407351	3.20245e+06	2.66079e+06	3.6034e+06	3.72326e+06	2.51179e+06	4.13125e+06	2472097	2.98251e+06
673	602	516.855	513.435	527.89	820.524	2.74799e+06	[C42H78NO12S]+	C42H74O12S_[M+NH4]+	1.6217e+06	2.23512e+06	1.55581e+06	1.77838e+06	2.24703e+06	957500	2.18153e+06	2.23752e+06	1.4999e+06	2.05582e+06	1.94531e+06	1.35996e+06	2.71313e+06	245413	1.29141e+06	1.85246e+06	2764268	1.11089e+06	1.65664e+06	148394	2.88836e+06	3.04401e+06	3.66912e+06	626470	3.01084e+06	4.04202e+06	3.31268e+06	2.86692e+06	797600	2.08912e+06	1.05812e+06	1851119	4.94404e+06	359335	697033	4689768	1.29506e+06	1.25379e+06	557174	404645	2876931
674	603	448.586	437.77	460.168	820.546	812775	[C44H80NO9PNa]+	C44H80NO9P_[M+Na]+	4630503	4.86862e+06	32292.4	60717.8	357817	82393	16277	20112.4	1.24857e+06	13961	45357.5	4.44716e+06	7.41502e+06	9318.09	14933.1	21241	47103.2	6693.14	11207.9	18256.6	2.93866e+06	8376.68		172138	20392.9	6691.01	25554.3	29561.2	43649.7	17076.9	14088.3	80076.6		17285		11068.6	9739.36		28816.1	12770.9	7365.32
675	604	448.586	437.77	460.168	820.549	764774	[C46H79NO9P]+	C46H75O9P_[M+NH4]+; C46H80NO10P_[M+H-H2O]+; C46H78NO9P_[M+H]+	4630503	4.86862e+06	32292.4	60717.8	357817	82393	16277	20112.4	1.24857e+06	13961	45357.5	4.44716e+06	7.41502e+06	9318.09	14933.1	21241	47103.2	6693.14	11207.9	18256.6	2.93866e+06	8376.68		172138	20392.9	6691.01	25554.3	29561.2	43649.7	17076.9	14088.3	80076.6		17285		11068.6	9739.36		28816.1	12770.9	7365.32
676	605	431.78	425.485	438.601	820.546	757712	[C44H80NO9PNa]+	C44H80NO9P_[M+Na]+	3784621	3.76995e+06	21523.9	49277.4	361596	88190.6	10568.9	19416	1.18858e+06	14861.5	51880.9	4160228	5129779	17266.9	13067.6	21241	46520.9		11748.3	21922.2	2237957		10190.4	164167	13909.7		26234.1	25693.9	55321.8	15272.2	16846	68544.7		16669.5	8021.04	9591.84			29675	6435.97	9421.36
677	606	431.78	425.485	438.601	820.549	757712	[C46H79NO9P]+	C46H75O9P_[M+NH4]+; C46H80NO10P_[M+H-H2O]+; C46H78NO9P_[M+H]+	3784621	3.76995e+06	21523.9	49277.4	361596	88190.6	10568.9	19416	1.18858e+06	14861.5	51880.9	4160228	5129779	17266.9	13067.6	21241	46520.9		11748.3	21922.2	2237957		10190.4	164167	13909.7		26234.1	25693.9	55321.8	15272.2	16846	68544.7		16669.5	8021.04	9591.84			29675	6435.97	9421.36
678	607	416.266	408.232	426.359	820.546	568032	[C44H80NO9PNa]+	C44H80NO9P_[M+Na]+	3.05644e+06	2680093	20214.4	48430.3	305855	58902.5	10900.9	20416.6	860620	13257.5	37625.9	2933148	3.90088e+06	9580.13	25852.6	22499.2	38734.4			17140.4	1.86416e+06			143007	14889.3	6348.63	13429.8	24727.6	43986.4	15949.1	8160.46	65494.1		17937.7	7996.83	13519.4	16752.7		32405.7	12819.1	8681.39
679	608	416.266	408.232	426.359	820.549	568032	[C46H79NO9P]+	C46H75O9P_[M+NH4]+; C46H80NO10P_[M+H-H2O]+; C46H78NO9P_[M+H]+	3.05644e+06	2680093	20214.4	48430.3	305855	58902.5	10900.9	20416.6	860620	13257.5	37625.9	2933148	3.90088e+06	9580.13	25852.6	22499.2	38734.4			17140.4	1.86416e+06			143007	14889.3	6348.63	13429.8	24727.6	43986.4	15949.1	8160.46	65494.1		17937.7	7996.83	13519.4	16752.7		32405.7	12819.1	8681.39
680	609	551.879	537.971	561.624	820.583	16582043	[C45H84NO8PNa]+	C45H84NO8P_[M+Na]+	5542190	6.72962e+06	15378051	20716938	13973809	10135280	23801452	18656634	11508003	25226430	15967159	11034299	7.856e+06	29213718	6.98982e+06	9614411	16312575	8374967	8515499	9623722	12555754	12130252	9464140	9274591	13275436	15775512	16672605	7.42904e+06	15133508	17345710	23554108	7.43678e+06	11688963	8.0471e+06	10031827	18288740	9713818	10441764	10185707	8300516	36362420
681	609	543.897	537.971	561.624	820.583	16582043	[C45H84NO8PNa]+	C45H84NO8P_[M+Na]+	3.49223e+06	4343501	5814383	12689711	7.06776e+06	3946579	8121992	8211486	5687625	14724490	6.6393e+06	3.47872e+06	2.68845e+06	9351133	3437034	6.29934e+06	11112363	4262348	5138447	3925637	9012506	8751550	7049077	4.73532e+06	5.88796e+06	6.41779e+06	11500721	4256844	5515252	10458019	11690742	3198219	7498122	3.45763e+06	4.98536e+06	11409105	3.4843e+06	5877846	6462704	5119900	17037336
682	610	551.879	537.971	561.624	820.585	16582043	[C47H83NO8P]+	C47H79O8P_[M+NH4]+; C47H82NO8P_[M+H]+	5542190	6.72962e+06	15378051	20716938	13973809	10135280	23801452	18656634	11508003	25226430	15967159	11034299	7.856e+06	29213718	6.98982e+06	9614411	16312575	8374967	8515499	9623722	12555754	12130252	9464140	9274591	13275436	15775512	16672605	7.42904e+06	15133508	17345710	23554108	7.43678e+06	11688963	8.0471e+06	10031827	18288740	9713818	10441764	10185707	8300516	36362420
683	610	543.897	537.971	561.624	820.585	16582043	[C47H83NO8P]+	C47H79O8P_[M+NH4]+; C47H82NO8P_[M+H]+	3.49223e+06	4343501	5814383	12689711	7.06776e+06	3946579	8121992	8211486	5687625	14724490	6.6393e+06	3.47872e+06	2.68845e+06	9351133	3437034	6.29934e+06	11112363	4262348	5138447	3925637	9012506	8751550	7049077	4.73532e+06	5.88796e+06	6.41779e+06	11500721	4256844	5515252	10458019	11690742	3198219	7498122	3.45763e+06	4.98536e+06	11409105	3.4843e+06	5877846	6462704	5119900	17037336
684	611	596.197	590.955	606.996	820.619	18694538	[C46H88NO7PNa]+	C46H88NO7P_[M+Na]+	8818991	10760112	16532064	21442330	18455292	20425130	28010298	23039426	22690808	41919232	19582312	20637792	19526988	14399623	8397479	11744233	14705647	18022360	9985962	7302518	17239094	22835826	16298155	8635191	15936511	14434442	15745802	11000996	12807469	14907291	16282736	10291926	13613441	5420345	6.94489e+06	18761204	19188334	14438088	7381087	6683392	20384172
685	612	596.197	590.955	606.996	820.621	18694538	[C48H87NO7P]+	C48H88NO8P_[M+H-H2O]+; C48H86NO7P_[M+H]+	8818991	10760112	16532064	21442330	18455292	20425130	28010298	23039426	22690808	41919232	19582312	20637792	19526988	14399623	8397479	11744233	14705647	18022360	9985962	7302518	17239094	22835826	16298155	8635191	15936511	14434442	15745802	11000996	12807469	14907291	16282736	10291926	13613441	5420345	6.94489e+06	18761204	19188334	14438088	7381087	6683392	20384172
686	613	572.03	561.624	585.017	820.621	13011258	[C48H87NO7P]+	C48H88NO8P_[M+H-H2O]+; C48H86NO7P_[M+H]+	4163112	5.97437e+06	10244968	11947000	13760453	5969089	17265626	11155788	18978648	18089182	10157071	9854040	6.60695e+06	20782460	8293363	12185029	6116354	9512193	8512226	8858063	8519719	8535090	8815605	10702509	13652590	10014389	14666835	10435293	12005799	9985978	20794796	6457884	14825275	6396566	7.55383e+06	15396572	14686701	10751357	8471214	5079934	17950428
687	614	679.866	675.296	684.954	820.664	1144937	[C47H91NO8Na]+	C47H91NO8_[M+Na]+	431580	884006	1.65521e+06	1.06082e+06	1.23036e+06	1.0342e+06	2244039	1.4013e+06	1.53676e+06	1.78434e+06	1.34127e+06	976384	777068	575888	829724	1.38882e+06	1.10932e+06	1.54618e+06	1.06396e+06	1.15559e+06	863751	1.17551e+06	1.48063e+06	918380	1.60158e+06	1.06547e+06	1.45891e+06	1.00144e+06	1.02073e+06	1.78865e+06	1.00972e+06	960965	1.6598e+06	590606	632109	2.20897e+06	1.21923e+06	1.01572e+06	911229	642029	1.59708e+06
688	615	766.159	763.512	772.367	820.739	196093936	[C51H98NO6]+	C51H94O6_[M+NH4]+	342087488	279555744	101109096	110767400	219887168	131382528	115879848	146916192	178648208	402226784	196638720	342814368	343543328	86171024	70992272	44309644	70143944	117722728	60501740	20069790	78851304	175785376	104576104	59281760	50686400	51094668	108918496	270159488	88821560	149441520	38356880	146499920	52352988	62025464	101664400	93530872	41703508	176751216	57422372	219022832	112525320
689	616	220.629	214.279	227.971	821.569	495190	[C47H82O9P]+	C47H83O10P_[M+H-H2O]+	289316	544752	408024	408143	544101	458168	418116	526381	622062	714548	590024	658543	923375	459383	266627	410855	330596	319962	261517	351646	507729	674519	426079	488474	366338	445752	400728	503839	416042	433421	418704	346411	557924	421633	389702	676604	668070	556719	336174	394716	443342
690	617	220.629	214.279	227.971	821.571	495190	[C54H77O6]+	C27H38O3_[2M+H]+	289316	544752	408024	408143	544101	458168	418116	526381	622062	714548	590024	658543	923375	459383	266627	410855	330596	319962	261517	351646	507729	674519	426079	488474	366338	445752	400728	503839	416042	433421	418704	346411	557924	421633	389702	676604	668070	556719	336174	394716	443342
691	618	638.199	626.98	645.592	821.651	6986699	[C46H91N2O6PNa]+	C46H91N2O6P_[M+Na]+	4248706	6530325	8089698	8808371	9759430	6631593	11900881	10387518	9339053	15313206	11168538	5063003	3118042	7.43169e+06	5.15648e+06	6.8562e+06	7618859	3.66681e+06	5664585	8206472	4.46303e+06	6663086	10064214	5.68995e+06	6.97649e+06	8954965	10338217	5.24986e+06	6878022	8475130	7.80895e+06	5152733	7401247	3.83385e+06	4.33406e+06	9855166	9281304	6518878	6.7235e+06	4269943	9854964
692	619	638.199	626.98	645.592	821.65	6986699	[C49H89O9]+	C49H90O10_[M+H-H2O]+	4248706	6530325	8089698	8808371	9759430	6631593	11900881	10387518	9339053	15313206	11168538	5063003	3118042	7.43169e+06	5.15648e+06	6.8562e+06	7618859	3.66681e+06	5664585	8206472	4.46303e+06	6663086	10064214	5.68995e+06	6.97649e+06	8954965	10338217	5.24986e+06	6878022	8475130	7.80895e+06	5152733	7401247	3.83385e+06	4.33406e+06	9855166	9281304	6518878	6.7235e+06	4269943	9854964
693	620	752.193	749.21	758.242	821.663	811549	[C46H94O9P]+	C46H93O9P_[M+H]+	885903	449900	518198	518836	1.2093e+06	783650	377687	865813	339692	1.77358e+06	1.4045e+06	993323	401742	281766	353122	220789	345955	248960	353569	146310	423688	961765	403766	187556	102970	936710	586530	1.45195e+06	494069	419575	269390	301992	180141	205507	317675	823150	307965	1.28142e+06	181050	577623	725573
694	621	752.193	749.21	758.242	821.663	811549	[C51H90O6Na]+	C51H90O6_[M+Na]+	885903	449900	518198	518836	1.2093e+06	783650	377687	865813	339692	1.77358e+06	1.4045e+06	993323	401742	281766	353122	220789	345955	248960	353569	146310	423688	961765	403766	187556	102970	936710	586530	1.45195e+06	494069	419575	269390	301992	180141	205507	317675	823150	307965	1.28142e+06	181050	577623	725573
695	622	752.193	749.21	755.604	821.665	746744	[C53H89O6]+	C53H90O7_[M+H-H2O]+; C53H88O6_[M+H]+	885903	449900	518198	518836	1.2093e+06	783650	377687	865813	339692	1.77358e+06	1.4045e+06	993323	401742	281766	353122	220789	345955	248960	353569	146310	423688	961765	403766	187556	102970	936710	586530	1.45195e+06	494069	419575	269390	301992	180141	205507	317675	823150	307965	1.28142e+06	181050	577623	725573
696	623	446.135	434.649	464.443	822.564	2.25719e+06	[C46H81NO9P]+	C46H77O9P_[M+NH4]+; C46H82NO10P_[M+H-H2O]+; C46H80NO9P_[M+H]+	9820923	15990385	106439	364302	1.08039e+06	242494	35869.5	70106.2	6.81491e+06	48622.6	172318	14203005	23368600	46960.4	43896.2	54400.1	179981	16322.2	37461.7	36233.7	19776470	8440.93	14464.1	538591	109370	32327.1	86042.7	55699.1	245802	81143.2	43847.6	254608	17896.3	51887.2	17450.3	24658.6	23303.7	33819.2	94780.5	24206.2	33060.1
697	624	446.135	434.649	464.443	822.562	2.18463e+06	[C44H82NO9PNa]+	C44H82NO9P_[M+Na]+	9820923	15990385	106439	364302	1.08039e+06	242494	35869.5	70106.2	6.81491e+06	48622.6	172318	14203005	23368600	46960.4	43896.2	54400.1	179981	16322.2	37461.7	36233.7	19776470	8440.93	14464.1	538591	109370	32327.1	86042.7	55699.1	245802	81143.2	43847.6	254608	17896.3	51887.2	17450.3	24658.6	23303.7	33819.2	94780.5	24206.2	33060.1
698	625	411.379	392.746	435.903	822.564	2.02137e+06	[C46H81NO9P]+	C46H77O9P_[M+NH4]+; C46H82NO10P_[M+H-H2O]+; C46H80NO9P_[M+H]+	10516624	19857064	66784.9	274163	832207	168008	31362.5	62913.3	5.28498e+06	90164.6	172318	13213841	25930920	37275.4	39431.3	47166.1	124507	8573.75	40071.3	31827.1	18187758	23896.3	28223	445607	48984.9	23561.7	67972.2	54776	174314	76058.4	49094	187611	19502.3	38043.5	24575.4	30234.3	26303.3	23287.7	80082.9	34913	23861.7
699	625	403.92	392.746	435.903	822.564	2.02137e+06	[C46H81NO9P]+	C46H77O9P_[M+NH4]+; C46H82NO10P_[M+H-H2O]+; C46H80NO9P_[M+H]+	8877620	19097298	73732.4	227742	832207	164266	31362.5	62913.3	5006480	90164.6	155746	12033299	22427074	37275.4	39431.3	47166.1	124507		26491.8	31827.1	16808566	27780.4	28223	414738	48984.9	19432.3	67972.2	49322.1	155904	76058.4	59041.1	187611	25871.3	37262.7	24575.4	30234.3	26303.3	25735.5	62011.2	34913	19486
700	625	419.92	392.746	435.903	822.564	2.02137e+06	[C46H81NO9P]+	C46H77O9P_[M+NH4]+; C46H82NO10P_[M+H-H2O]+; C46H80NO9P_[M+H]+	8856994	14889267	67015.9	234999	675615	155571	20726	49124.7	4.9573e+06	30806.4	133871	10132089	21128186	26064.9	37481.6	37314.9	120559	5554.03	20559	22645	21529530	12154.2	10290.7	379010	46927.8	23561.7	64716	45276.8	142437	54321.4	36955.4	186751	12312.2	33951.3	10307.8	16568	11166	11760.1	60263.2	25404.2	19119.4
701	625	431.354	392.746	435.903	822.564	2.02137e+06	[C46H81NO9P]+	C46H77O9P_[M+NH4]+; C46H82NO10P_[M+H-H2O]+; C46H80NO9P_[M+H]+	7711643	11991545	74753.9	231224	668327	137780	23635.5	51786.8	4.57521e+06	27223.8	111503	8745259	17214804	16955.1	34957.6	27417.4	119310	8573.75	25861.4	19572	11852681	9009.11	8322.51	377367	45194.9	12605	47627.4	39232	139671	47651.9	22187.5	185017	9479.44	30864.8	13159.5	12587.2	12838.7	19652.7	58398.5	10966.2	14322.9
702	627	564.346	560.235	570.056	822.601	3.95619e+06	[C47H85NO8P]+	C47H81O8P_[M+NH4]+; C47H84NO8P_[M+H]+	2.24674e+06	2.64996e+06	3.49047e+06	3.05511e+06	4.03606e+06	2639499	6126505	3727619	2.48516e+06	7185324	3.62748e+06	3.07179e+06	1.94599e+06	5.69714e+06	1.42944e+06	3.71445e+06	3.40443e+06	1.79485e+06	1.70455e+06	2.48261e+06	1.97415e+06	2.31084e+06	2.98593e+06	2.34731e+06	3.10963e+06	4297269	5110296	3.13241e+06	2889027	3599954	4623192	2.07525e+06	3.9063e+06	1.70209e+06	2.03887e+06	5237508	1.94944e+06	2638809	3.49929e+06	2.01937e+06	9176485
703	628	525.49	520.334	535.884	822.601	1.76475e+06	[C47H85NO8P]+	C47H81O8P_[M+NH4]+; C47H84NO8P_[M+H]+	290904	1.6467e+06	1.85956e+06	2.75239e+06	512473	1.60188e+06	2.34634e+06	1.43648e+06	1.85667e+06	2.16176e+06	3.19063e+06	1.36747e+06	885167	1.08885e+06	409636	539428	3746195	738491	1.12453e+06	386698	1.048e+06	1.72925e+06	1.77915e+06	593764	1.47411e+06	4.67042e+06	2.39216e+06	303090	1.18089e+06	826059	2.04252e+06	1.42869e+06	291330	302412	577069	4.14373e+06	270102	529453	420677	196047	3.83609e+06
704	629	664.048	661.219	668.146	822.622	233410	[C44H89NO10P]+	C44H85O10P_[M+NH4]+	80495.9	216470	270291	276383	243477	244274	416644	279363	170966	213975	182570	167896	169883	92386.2	187080	271733	215973	265496	258096	183210	237082	225349	298192	175232	313309	246278	289365	202255	157873	346494	189267	201777	338479	157025	134057	365338	231113	212391	146031	90825.2	183527
705	630	607.108	593.831	625.785	822.635	21738980	[C46H90NO7PNa]+	C46H90NO7P_[M+Na]+	8739516	13441767	23154848	19882484	27637364	16252937	41781168	19120596	24164684	34687744	17608198	22076826	17667388	23634934	15019139	18413316	12176505	21289922	11197986	11870468	11296066	20168658	21526096	16825200	27963796	15960142	22105550	14049971	17287420	17379694	28530724	8799316	27511868	9595059	9200440	26520146	40455232	14900036	15486860	9368299	32634306
706	630	598.155	593.831	625.785	822.635	21738980	[C46H90NO7PNa]+	C46H90NO7P_[M+Na]+	6050722	7958229	10716163	8099686	15293326	5493582	14511686	10202316	13819052	13831342	9310793	9801909	7.15402e+06	17998402	9182600	9719648	6.6728e+06	12071811	6.38255e+06	8349711	5210623	8723607	10096380	7.28913e+06	10702745	10568446	13650873	8978613	14415488	9662462	8958195	5549918	12594941	7.74527e+06	6.50784e+06	15404830	15571503	13672207	8127120	7718328	11795233
707	630	621.793	593.831	625.785	822.635	21738980	[C46H90NO7PNa]+	C46H90NO7P_[M+Na]+	2355782	2.49762e+06	3.25509e+06	2169512	5303088	2.43842e+06	4470521	2.74004e+06	3.50757e+06	6.52168e+06	3.43201e+06	3290736	2.77559e+06	3.04004e+06	2.00973e+06	3.10314e+06	2379016	2.49958e+06	1.66683e+06	2.17803e+06	1.31034e+06	3043283	4.05872e+06	2.19456e+06	3667927	2.33332e+06	3.28659e+06	2.53735e+06	2.48472e+06	2.68218e+06	2.30124e+06	1.11062e+06	4.22408e+06	559906	1.65001e+06	4.5718e+06	5.29727e+06	3292933	2.54265e+06	1.47287e+06	3.73172e+06
708	631	607.108	593.831	625.785	822.637	21738980	[C48H89NO7P]+	C48H90NO8P_[M+H-H2O]+; C48H88NO7P_[M+H]+	8739516	13441767	23154848	19882484	27637364	16252937	41781168	19120596	24164684	34687744	17608198	22076826	17667388	23634934	15019139	18413316	12176505	21289922	11197986	11870468	11296066	20168658	21526096	16825200	27963796	15960142	22105550	14049971	17287420	17379694	28530724	8799316	27511868	9595059	9200440	26520146	40455232	14900036	15486860	9368299	32634306
709	631	598.155	593.831	625.785	822.637	21738980	[C48H89NO7P]+	C48H90NO8P_[M+H-H2O]+; C48H88NO7P_[M+H]+	6050722	7958229	10716163	8099686	15293326	5493582	14511686	10202316	13819052	13831342	9310793	9801909	7.15402e+06	17998402	9182600	9719648	6.6728e+06	12071811	6.38255e+06	8349711	5210623	8723607	10096380	7.28913e+06	10702745	10568446	13650873	8978613	14415488	9662462	8958195	5549918	12594941	7.74527e+06	6.50784e+06	15404830	15571503	13672207	8127120	7718328	11795233
710	631	621.793	593.831	625.785	822.637	21738980	[C48H89NO7P]+	C48H90NO8P_[M+H-H2O]+; C48H88NO7P_[M+H]+	2355782	2.49762e+06	3.25509e+06	2169512	5303088	2.43842e+06	4470521	2.74004e+06	3.50757e+06	6.52168e+06	3.43201e+06	3290736	2.77559e+06	3.04004e+06	2.00973e+06	3.10314e+06	2379016	2.49958e+06	1.66683e+06	2.17803e+06	1.31034e+06	3043283	4.05872e+06	2.19456e+06	3667927	2.33332e+06	3.28659e+06	2.53735e+06	2.48472e+06	2.68218e+06	2.30124e+06	1.11062e+06	4.22408e+06	559906	1.65001e+06	4.5718e+06	5.29727e+06	3292933	2.54265e+06	1.47287e+06	3.73172e+06
711	632	771.151	768.977	776.199	822.755	154912848	[C51H100NO6]+	C51H96O6_[M+NH4]+	172467504	125680928	64113384	60342296	116416024	113776472	76665456	81642000	113338664	252081776	118271272	216924528	255669536	57173936	56495884	45675684	46726648	119189592	47307828	25476034	42870744	150676304	103382128	49920020	50307768	29200400	66438812	200134800	56166712	74998872	30361284	168609712	53240472	45048724	94042592	47780568	34810344	112917512	45527808	110530048	56182844
712	633	669.358	664.749	675.333	823.666	15991716	[C46H93N2O6PNa]+	C46H93N2O6P_[M+Na]+	8937470	14082185	18358700	14105135	16791710	16137178	16883080	16036641	18405198	17744734	22136526	13088484	13504957	14812879	10921684	16143965	18256244	14379519	11936090	16233152	10557578	18578108	17579568	10203445	14876819	17202524	16571563	12535794	14492101	16918842	13862106	14933032	17434138	10807191	12373803	17938288	13675619	12475285	14277581	14993258	16877736
713	634	669.358	664.749	675.333	823.666	15991716	[C49H91O9]+	C49H92O10_[M+H-H2O]+	8937470	14082185	18358700	14105135	16791710	16137178	16883080	16036641	18405198	17744734	22136526	13088484	13504957	14812879	10921684	16143965	18256244	14379519	11936090	16233152	10557578	18578108	17579568	10203445	14876819	17202524	16571563	12535794	14492101	16918842	13862106	14933032	17434138	10807191	12373803	17938288	13675619	12475285	14277581	14993258	16877736
714	635	454.413	444.62	465.854	824.578	1.47191e+06	[C44H84NO9PNa]+	C44H84NO9P_[M+Na]+	8085205	15224920	41858.4	86769.2	421742	100011	18085.5	27013.2	1.90546e+06	25761.5	65166	6161173	17993530	10896.6	25758.7	31878.7	60807.7	9054.35	14106.1	13874.7	11528051	8892.69	13296	150544	34193.9	9953.13	38015	45546.6	45774.1	31002.6	11058.7	99424.5	17049.1	24860.7	11764.4	15312	14331	16605.1	29653.1	9228.58	15917.4
715	636	454.413	444.62	465.854	824.58	1.47191e+06	[C46H83NO9P]+	C46H84NO10P_[M+H-H2O]+; C46H79O9P_[M+NH4]+; C46H82NO9P_[M+H]+	8085205	15224920	41858.4	86769.2	421742	100011	18085.5	27013.2	1.90546e+06	25761.5	65166	6161173	17993530	10896.6	25758.7	31878.7	60807.7	9054.35	14106.1	13874.7	11528051	8892.69	13296	150544	34193.9	9953.13	38015	45546.6	45774.1	31002.6	11058.7	99424.5	17049.1	24860.7	11764.4	15312	14331	16605.1	29653.1	9228.58	15917.4
716	639	511.56	508.324	515.578	824.592	998793	[C43H86NO11S]+	C43H85NO11S_[M+H]+	294904	609323	515797	657875	402566	1.10208e+06	883099	325442	1.2017e+06	1.57774e+06	1.53654e+06	639899	480722	1.34445e+06	185693	429230	292034	174952	226031	924644	153117	606481	536534	630214	303739	608125	432114	750420	774340	309805	816751	785232	387002	198340	227841	653466	156557	866067	633900	439325	1.35333e+06
717	640	511.56	508.324	515.578	824.593	998793	[C48H84NO6PNa]+	C48H84NO6P_[M+Na]+	294904	609323	515797	657875	402566	1.10208e+06	883099	325442	1.2017e+06	1.57774e+06	1.53654e+06	639899	480722	1.34445e+06	185693	429230	292034	174952	226031	924644	153117	606481	536534	630214	303739	608125	432114	750420	774340	309805	816751	785232	387002	198340	227841	653466	156557	866067	633900	439325	1.35333e+06
718	641	602.903	584.701	612.98	824.614	4.99895e+06	[C45H88NO8PNa]+	C45H88NO8P_[M+Na]+	2.80439e+06	3.41403e+06	4.79906e+06	2.77884e+06	5.74078e+06	4.46445e+06	7555487	4961474	3246972	8550491	5.38983e+06	4298936	3890558	4341148	2188489	4720779	3.99785e+06	2.2264e+06	2.66108e+06	3.41693e+06	2111492	2.77078e+06	4.59742e+06	2.16435e+06	4.31854e+06	6.5918e+06	5.73451e+06	4.70452e+06	3304522	3.44301e+06	4330584	2.01431e+06	6.48777e+06	1.5884e+06	2.02814e+06	8004242	2.81249e+06	3.13987e+06	3.24857e+06	1.99593e+06	9861789
719	641	592.744	584.701	612.98	824.614	4.99895e+06	[C45H88NO8PNa]+	C45H88NO8P_[M+Na]+	1.74158e+06	1.38499e+06	1617843	1.61492e+06	2478473	518407	2200697	2304463	1.18186e+06	3.14508e+06	1.58487e+06	2.46136e+06	1.28293e+06	1.68997e+06	755590	1.7281e+06	1.50537e+06	901540	1.1031e+06	1.00104e+06	736088	1.06982e+06	1.30824e+06	888724	1151995	1.4917e+06	2.12199e+06	2.21478e+06	1.16341e+06	2148610	1.41739e+06	868440	1.99391e+06	678562	968970	2.30224e+06	1264940	1.56527e+06	1.16953e+06	900104	2538000
720	642	602.903	584.701	612.98	824.616	4.99895e+06	[C47H87NO8P]+	C47H83O8P_[M+NH4]+; C47H86NO8P_[M+H]+	2.80439e+06	3.41403e+06	4.79906e+06	2.77884e+06	5.74078e+06	4.46445e+06	7555487	4961474	3246972	8550491	5.38983e+06	4298936	3890558	4341148	2188489	4720779	3.99785e+06	2.2264e+06	2.66108e+06	3.41693e+06	2111492	2.77078e+06	4.59742e+06	2.16435e+06	4.31854e+06	6.5918e+06	5.73451e+06	4.70452e+06	3304522	3.44301e+06	4330584	2.01431e+06	6.48777e+06	1.5884e+06	2.02814e+06	8004242	2.81249e+06	3.13987e+06	3.24857e+06	1.99593e+06	9861789
721	642	592.744	584.701	612.98	824.616	4.99895e+06	[C47H87NO8P]+	C47H83O8P_[M+NH4]+; C47H86NO8P_[M+H]+	1.74158e+06	1.38499e+06	1617843	1.61492e+06	2478473	518407	2200697	2304463	1.18186e+06	3.14508e+06	1.58487e+06	2.46136e+06	1.28293e+06	1.68997e+06	755590	1.7281e+06	1.50537e+06	901540	1.1031e+06	1.00104e+06	736088	1.06982e+06	1.30824e+06	888724	1151995	1.4917e+06	2.12199e+06	2.21478e+06	1.16341e+06	2148610	1.41739e+06	868440	1.99391e+06	678562	968970	2.30224e+06	1264940	1.56527e+06	1.16953e+06	900104	2538000
722	643	633.586	629.444	649.516	824.653	9322332	[C48H91NO7P]+	C48H92NO8P_[M+H-H2O]+; C48H90NO7P_[M+H]+	3.92253e+06	6.76572e+06	6.48176e+06	4274976	10023219	5833823	9692367	6.64676e+06	8.08356e+06	14186921	9051355	7.79044e+06	4.90856e+06	6.51299e+06	4.42391e+06	6.30052e+06	3.70416e+06	4825490	3300114	5426265	2802442	7338858	6716979	3.6948e+06	5134199	4503012	7.85592e+06	4.5898e+06	4.61624e+06	3.99888e+06	5.16403e+06	2.4556e+06	8625609	2706185	2.66306e+06	8855321	11768559	6.15083e+06	4.34108e+06	2.58832e+06	6.06103e+06
723	643	643.597	629.444	649.516	824.653	9322332	[C48H91NO7P]+	C48H92NO8P_[M+H-H2O]+; C48H90NO7P_[M+H]+	4852346	8767411	8818677	8377498	14227323	8255406	18450646	6.95664e+06	10579353	27226416	9662256	15271385	9293904	8656210	7068844	9013849	5113004	10427023	5025847	7282128	4.69148e+06	12274405	10453326	6.69506e+06	9156780	7866722	8464233	8219130	5.51558e+06	6923988	9608198	4311675	15221082	4268802	4.01968e+06	15417927	15077842	6953996	7704532	4.7342e+06	11702429
724	644	633.586	629.444	648.874	824.65	8680206	[C46H92NO7PNa]+	C46H92NO7P_[M+Na]+	3.92253e+06	6.76572e+06	6.48176e+06	4274976	10023219	5833823	9692367	6.64676e+06	8.08356e+06	14186921	9051355	7.79044e+06	4.90856e+06	6.51299e+06	4.42391e+06	6.30052e+06	3.70416e+06	4825490	3300114	5426265	2802442	7338858	6716979	3.6948e+06	5134199	4503012	7.85592e+06	4.5898e+06	4.61624e+06	3.99888e+06	5.16403e+06	2.4556e+06	8625609	2706185	2.66306e+06	8855321	11768559	6.15083e+06	4.34108e+06	2.58832e+06	6.06103e+06
725	645	633.586	628.416	639.715	824.653	6.12907e+06	[C48H91NO7P]+	C48H92NO8P_[M+H-H2O]+; C48H90NO7P_[M+H]+	3.92253e+06	6.76572e+06	6.48176e+06	4274976	10023219	5833823	9692367	6.64676e+06	8.08356e+06	14186921	9051355	7.79044e+06	4.90856e+06	6.51299e+06	4.42391e+06	6.30052e+06	3.70416e+06	4825490	3300114	5426265	2802442	7338858	6716979	3.6948e+06	5134199	4503012	7.85592e+06	4.5898e+06	4.61624e+06	3.99888e+06	5.16403e+06	2.4556e+06	8625609	2706185	2.66306e+06	8855321	11768559	6.15083e+06	4.34108e+06	2.58832e+06	6.06103e+06
726	646	735.525	732.092	741.324	824.677	354722	[C48H93N2O6P]+	C48H92N2O6P_[M+H]+	2.04578e+06	493930	186640		253118	20567.9		42232.8	22082.1	88406.6	48718.2	331200		22886.9	413083				1039868	15208.2						15114.1		847390	42943		14132.4	21131.2		27062.5	40626.4	18203.5		2861926		34920.2	320774
727	647	735.525	732.092	741.324	824.676	354722	[C52H90NO6]+	C52H86O6_[M+NH4]+	2.04578e+06	493930	186640		253118	20567.9		42232.8	22082.1	88406.6	48718.2	331200		22886.9	413083				1039868	15208.2						15114.1		847390	42943		14132.4	21131.2		27062.5	40626.4	18203.5		2861926		34920.2	320774
728	648	636.074	627.34	643.796	825.682	3412906	[C46H95N2O6PNa]+	C46H95N2O6P_[M+Na]+	2.36633e+06	6.35997e+06	5.54728e+06	3.28317e+06	3.86465e+06	2.28512e+06	6.09148e+06	3.91664e+06	6.2143e+06	8391661	5.38891e+06	3.30017e+06	3.77322e+06	5.18367e+06	1.78072e+06	3.42451e+06	3033477	1.98105e+06	2167684	2.44569e+06	1.7029e+06	3.22082e+06	3.79291e+06	2.11618e+06	2.4493e+06	2.28345e+06	3.60092e+06	1838150	3572224	3.78183e+06	4.39545e+06	1236816	2.49626e+06	1.79323e+06	1.6068e+06	5.61246e+06	2.81436e+06	2.64493e+06	3.59375e+06	2.0725e+06	7403978
729	649	489.707	485.811	499.249	826.536	548132	[C46H78NO8PNa]+	C46H78NO8P_[M+Na]+	221274	197894	386472	391029	565424	300948	624669	435106	331703	492112	565468	104741	161115	1.15742e+06	149980	259974	539985	192382	198011	138881	524790	225480	221711	263933	240501	356232	473922	246858	625848	667250	345611	285576	443827	167851	293632	551800	175284	442502	381605	280703	628588
730	650	619.604	613.233	633.263	826.571	2.29091e+06	[C42H84NO12S]+	C42H80O12S_[M+NH4]+	2.29485e+06	1.62398e+06	1.39454e+06	1.28313e+06	1.51743e+06	2338291	1.422e+06	1.5168e+06	1.68753e+06	1.38826e+06	2219141	1.99717e+06	1.64597e+06	1302963	1.62348e+06	1.71396e+06	1.36787e+06	2.49776e+06	1.25958e+06	1.0794e+06	864806	2.06352e+06	1.55178e+06	1.27386e+06	1.35811e+06	1.36518e+06	1.29452e+06	3.24383e+06	1.3454e+06	1.75836e+06	1.21032e+06	2.08248e+06	1.60464e+06	1643788	1.8435e+06	1434838	1.26476e+06	2.24877e+06	1217589	1.97115e+06	1320514
731	651	619.604	613.233	633.263	826.572	2.29091e+06	[C47H82NO7PNa]+	C47H82NO7P_[M+Na]+	2.29485e+06	1.62398e+06	1.39454e+06	1.28313e+06	1.51743e+06	2338291	1.422e+06	1.5168e+06	1.68753e+06	1.38826e+06	2219141	1.99717e+06	1.64597e+06	1302963	1.62348e+06	1.71396e+06	1.36787e+06	2.49776e+06	1.25958e+06	1.0794e+06	864806	2.06352e+06	1.55178e+06	1.27386e+06	1.35811e+06	1.36518e+06	1.29452e+06	3.24383e+06	1.3454e+06	1.75836e+06	1.21032e+06	2.08248e+06	1.60464e+06	1643788	1.8435e+06	1434838	1.26476e+06	2.24877e+06	1217589	1.97115e+06	1320514
732	652	479.156	472.214	485.64	826.596	4.316e+06	[C46H85NO9P]+	C46H86NO10P_[M+H-H2O]+; C46H84NO9P_[M+H]+; C46H81O9P_[M+NH4]+	15761442	31702532	132658	352554	2.92316e+06	439064	49156.2	190572	6.84762e+06	49852.9	313553	26279048	35735556	79088.1	61398.8	120288	205178	22558.7	40514.6	57882.4	10301564	44999.1	49320.1	511068	81222	51954.9	140465	182976	271169	79147.6	41045.9	320463	26753.9	58182.9	26095.2	73261.1	47743.5	50100.7	142679	23480.9	74900
733	653	494.776	484.609	506	826.596	3.76164e+06	[C46H85NO9P]+	C46H86NO10P_[M+H-H2O]+; C46H84NO9P_[M+H]+; C46H81O9P_[M+NH4]+	17591158	30903608	123545	245940	1.75497e+06	358226	61276.3	97851	4901310	241505	193486	23519064	43951112	77925.2	70891.2	95349.3	170916	17723.7	47530.5	48732.3	12125761	26503.1	27495.2	518307	124584	36410.5	146046	123765	205611	64437.9	37333.9	313985	32229.7	62873.5	44957.7	46253.7	27519.5	38721.2	119711	55812.9	40280.9
734	654	462.55	455.655	471.306	826.596	1.90195e+06	[C46H85NO9P]+	C46H86NO10P_[M+H-H2O]+; C46H84NO9P_[M+H]+; C46H81O9P_[M+NH4]+	12062512	17458994	70075.3	144810	1.08691e+06	254664	42656.8	76395.7	2.70243e+06	51252.3	123732	15059951	26367140	30850.1	45725	64490.4	95672.7	27703	27061.5	32339.3	8.31697e+06	15664.5	24571.1	370487	71207.3	24993.5	68584.5	109742	117248	55913.4	27057.2	235822	19776.9	68089.6	24149.4	32535.7	27527.3	29515.5	62883.2	20301.5	33380
735	655	618.326	606.49	629.311	826.632	1789322	[C47H89NO8P]+	C47H85O8P_[M+NH4]+; C47H88NO8P_[M+H]+	1.70937e+06	2.05562e+06	2.19783e+06	2171161	1.80693e+06	1.18286e+06	2.26282e+06	1.64426e+06	1.09425e+06	3.44169e+06	1.17736e+06	2334965	2580501	921038	940066	2241920	1.02428e+06	1.64721e+06	1.20857e+06	569701	981760	1.8855e+06	1.71699e+06	659586	1.10252e+06	2.60188e+06	1.92193e+06	2666182	927669	2.06589e+06	785834	1.01507e+06	1818957	484685	1.07994e+06	2.09111e+06	781128	1693317	870432	923592	2349363
736	656	648.126	644.9	663.664	826.668	6840748	[C48H93NO7P]+	C48H94NO8P_[M+H-H2O]+; C48H92NO7P_[M+H]+	1.90717e+06	5705541	6102486	4841452	7486459	1.82976e+06	10124637	4.62992e+06	7.77877e+06	11205934	5.42342e+06	6123501	7321797	4.22525e+06	4.10187e+06	6.16361e+06	3.37657e+06	4616320	4628103	2.61992e+06	6.46305e+06	6305480	5.97067e+06	5.61966e+06	8729922	5.48244e+06	5130972	3.42852e+06	6277086	12593932	7349745	1.79874e+06	6706945	3.63655e+06	2.68205e+06	8825527	11094017	3.89761e+06	6.19569e+06	2.65636e+06	9434950
737	656	657.679	644.9	663.664	826.668	6840748	[C48H93NO7P]+	C48H94NO8P_[M+H-H2O]+; C48H92NO7P_[M+H]+	560645	2.22528e+06	1.2759e+06	1.68547e+06	1.95985e+06	1631967	2.39926e+06	928261	1.68472e+06	6.10508e+06	1.48401e+06	2.63842e+06	1.52286e+06	735848	753566	1.95554e+06	702405	1.51593e+06	847698	721456	1.07643e+06	2.43662e+06	1.64307e+06	698519	998823	1.47429e+06	1.33623e+06	1.04564e+06	729768	2.0815e+06	930830	518664	1.56281e+06	372650	850873	2.20023e+06	2.43326e+06	1.04141e+06	783888	718835	1408983
738	657	750.203	743.66	754.907	826.692	989562	[C52H92NO6]+	C52H88O6_[M+NH4]+	6052167	2255640	658607	30950.7	612048	147104	48910.1	39325	60554.2	260740	190784	1.36178e+06	47133.7	104345	914102	34404.2	25550.1		1.85362e+06	41618.2		67431.6	34576.2	27883.9	24468.6	18005.7	39037.1	2.09313e+06	120175	43876.3	38987.5	83356.6	31652.6	44407.4	126012	77708.8	50511.7	5475752	49374.7	99008.1	1.20352e+06
739	658	605.171	601.495	611.299	827.664	1.36754e+06	[C47H92N2O7P]+	C47H88NO7P_[M+NH4]+	1.03316e+06	2.03844e+06	3080425	1.82219e+06	1.17482e+06	1.16802e+06	2.84944e+06	1881651	3.64577e+06	2.04161e+06	1.60117e+06	1.87995e+06	3.06202e+06	1.34305e+06	1.11908e+06	1.081e+06	692555	1.31016e+06	872326	1.36052e+06	395220	361895	804565	1.05714e+06	578971	547230	832865	1.21981e+06	1.29302e+06	442465	716925	604674	393109	909047	711899	1.32795e+06	1.00146e+06	1.4323e+06	1.04658e+06	2.44681e+06	1.66779e+06
740	659	661.589	654.291	676.879	827.7	14902222	[C48H96N2O6P]+	C48H92NO6P_[M+NH4]+; C48H95N2O6P_[M+H]+	9342357	20924974	20217238	9986925	13960050	7784817	13658999	11132371	41984176	43188648	16564591	11614508	16619767	31133044	7361927	17851764	12193199	10855706	6.1753e+06	16045926	8470601	24929810	13720925	5566649	7073690	7.39847e+06	15947586	6.46689e+06	14081214	14448633	14800651	4.31176e+06	8923494	9014747	10233939	20724470	6159534	8560188	20048644	8795229	43458516
741	660	340.089	334.679	355.211	828.539	575330	[C44H79NO11P]+	C44H78NO11P_[M+H]+	2.54729e+06	2.22291e+06	17822.1	26322.3	138576	68481.1	21697.8	18574.8	967113		23165.1	6344797	2.74644e+06	13797.6			22199			14892.2	1.07367e+06			90135.5	7169.36		25622.9	12796.5	25590.3	18220.9		44711.9	15824.9	8215.29		14063.3	9924.99		24773.4	11015.3
742	661	529.057	497.606	545.269	828.551	5663076	[C46H80NO8PNa]+	C46H80NO8P_[M+Na]+	3.31179e+06	1.76035e+06	4.04377e+06	5856969	3.73027e+06	3922338	3.0806e+06	4.16031e+06	2.90645e+06	2.31581e+06	2978595	3.2337e+06	2.45857e+06	5.64145e+06	3.85995e+06	3.09323e+06	4.59956e+06	3798223	4229213	4254184	3.97789e+06	2.67552e+06	2912683	3.95752e+06	4.62035e+06	3329270	3364226	2646189	5044654	3.3799e+06	5.12791e+06	5406132	3.42582e+06	5481355	5.06048e+06	2.80728e+06	3.75351e+06	3.61428e+06	4509193	4680776	3.62275e+06
743	661	510.648	497.606	545.269	828.551	5663076	[C46H80NO8PNa]+	C46H80NO8P_[M+Na]+	2.29551e+06	1.95084e+06	4.04377e+06	2.84755e+06	7.81798e+06	3015577	4439286	4.16031e+06	2.09324e+06	3.29351e+06	4.49859e+06	2876022	2.12709e+06	2.65311e+06	2107361	4.3733e+06	4.46113e+06	1.92194e+06	2697770	1.75503e+06	2.61065e+06	3.4659e+06	4.56202e+06	2257493	6664906	5.58121e+06	6530686	6.14111e+06	3.34422e+06	2.92301e+06	3.55157e+06	2.88463e+06	6740277	1.65197e+06	2211736	5763271	3554627	2.99642e+06	2.34302e+06	1.99592e+06	4.67637e+06
744	662	226.161	220.766	232.896	828.577	425452	[C52H78NO7]+	C52H79NO8_[M+H-H2O]+	257315	606892	428336	389152	520041	387008	397615	424037	571767	596457	517929	613170	858447	386652	231213	323521	304425	249650	290314	289510	491027	682859	340228	450975	341257	412814	371447	415943	372806	458661	381550	359825	539525	357533	330360	636048	595647	460650	354895	385037	354128
745	663	578.353	575.318	582.488	828.611	5.59019e+06	[C46H87NO9P]+	C46H88NO10P_[M+H-H2O]+; C46H83O9P_[M+NH4]+; C46H86NO9P_[M+H]+	654627	898786	5696629	3703257	2731718	2.96729e+06	5143293	3.03951e+06	4580148	4099157	5290671	4.35207e+06	3.48513e+06	3.72276e+06	2.60332e+06	5237265	6113073	1.43115e+06	2.48365e+06	3.14723e+06	3.21858e+06	3.2605e+06	5842318	3.49437e+06	2.52215e+06	5549527	2.7369e+06	1.62836e+06	2177175	706548	5606919	1.37738e+06	3.30391e+06	1.22522e+06	1.33607e+06	6.00661e+06	2.71457e+06	1.91386e+06	5337114	4886897	10343431
746	664	682.56	669.944	686.693	828.684	932083	[C48H95NO7P]+	C48H96NO8P_[M+H-H2O]+; C48H94NO7P_[M+H]+	534597	1.36863e+06	773215	700587	940361	684886	1.60345e+06	997944	1.13076e+06	4.1204e+06	1.16879e+06	1.54323e+06	1.04968e+06	469439	585399	1.00264e+06	579221	672297	576704	360089	992433	1280457	1.13048e+06	474425	717216	1.62921e+06	1.13456e+06	828804	540922	1.64714e+06	526258	387782	1.30175e+06	284129	292828	2.21862e+06	1.35708e+06	643757	514827	290544	1.37367e+06
747	664	673.548	669.944	686.693	828.684	932083	[C48H95NO7P]+	C48H96NO8P_[M+H-H2O]+; C48H94NO7P_[M+H]+	420336	856925	1.08416e+06	627957	806854	306747	1.67359e+06	646756	1.26584e+06	1.64116e+06	670456	1.22507e+06	967575	1.00597e+06	598992	740646	387267	850055	643688	503630	631896	734518	855844	750857	783105	729067	853604	516427	859489	1.29888e+06	1165902	278015	1.03963e+06	470466	473674	1.22182e+06	1181415	674143	661790	412932	1.86885e+06
748	665	687.26	684.722	693.459	828.692	1.45214e+06	[C48H94NO9]+	C48H93NO9_[M+H]+	1193943	2.41353e+06	2.24773e+06	967679	1187294	1.92367e+06	3015755	2.02982e+06	2.40655e+06	3.39888e+06	2.97005e+06	1.84458e+06	2060412	943265	711795	1.16963e+06	1.10149e+06	606104	999637	587127	612472	652304	875564	717919	868685	1.3841e+06	1.01079e+06	1499331	877134	1.40946e+06	698567	748343	1.12349e+06	712816	727107	2573611	1.43851e+06	1530664	737208	844934	1239576
749	666	644.447	635.901	648.82	828.692	548014	[C48H94NO9]+	C48H93NO9_[M+H]+	175523	657931	719646	391074	521499	302827	952519	408821	700477	660855	492853	628168	516636	537339	328146	468488	327664	514598	420197	498692	420646	429881	561383	527238	502256	408784	495056	333583	411408	711531	692709	253414	467295	343451	268133	879715	660582	414710	388570	291630	742730
750	667	637.675	632.725	644.013	829.679	2.79778e+06	[C47H94N2O7P]+	C47H90NO7P_[M+NH4]+	2.43472e+06	3.72848e+06	6676119	2.58312e+06	2.38934e+06	3.04962e+06	5855359	3.78825e+06	9059620	4.58112e+06	3501445	4691204	7.7554e+06	3204303	2.30664e+06	1.6883e+06	1.76005e+06	3.91172e+06	1.60741e+06	3.6786e+06	599885	902973	1870599	1408763	791156	1161890	1585964	2.21301e+06	2546964	893852	1.5459e+06	1.26537e+06	803892	1.93358e+06	1.36796e+06	2.56763e+06	2120248	1.96606e+06	1.99794e+06	6752940	3.64942e+06
751	668	696.681	689.33	706.83	829.716	4873886	[C48H98N2O6P]+	C48H97N2O6P_[M+H]+	4.26556e+06	7.29696e+06	5.7814e+06	3.38417e+06	4169545	3.37133e+06	3.28308e+06	5195622	9024273	20670728	6321312	6419063	5.72421e+06	4880046	2.52638e+06	7.77576e+06	3.9828e+06	2377381	2.32748e+06	4912587	3.82514e+06	6.76652e+06	6.27303e+06	2.09179e+06	2.60503e+06	3989523	5.51008e+06	3.06861e+06	1.3524e+06	4983016	5384574	2.14831e+06	4.92023e+06	1.36698e+06	693720	12134391	2.52684e+06	3.0449e+06	2.33212e+06	2.44916e+06	9403836
752	669	350.382	339.633	360.535	830.554	2.24558e+06	[C44H81NO11P]+	C44H80NO11P_[M+H]+	9301220	13379153	29454.1	67301	372261	91414	22641.2	25503.7	3.74684e+06	38876.6	84761.9	19731840	12420094	26386.9	13214.1	17185.9	62593.6		10764.6	25938.7	4.82433e+06		9613.48	237962	24810.8	14917.6	39366.8	23645.9	58194.7	28774.5	27652.7	86682.2	16310.2	31677.3	16726.3	25212.1	27906.3	8688.53	42074.9	21635.7	24609.8
753	670	376.73	371.226	383.96	830.554	947060	[C44H81NO11P]+	C44H80NO11P_[M+H]+	2731749	3.09423e+06	9525.06	20739.4	119425	42077.9		13071.5	843426	11398.6	19199.1	6305106	3.4126e+06	11409.3	17367.3	23497.2	13998			14644.3	1.36957e+06			93000	10116.5		14802.8	16545.4	20350.3	12660.9		39907.9		18415.9		8872.79			18919	9292.18
754	671	555.767	542.99	569.46	830.567	2514415	[C46H82NO8PNa]+	C46H82NO8P_[M+Na]+	1.50627e+06	1.39487e+06	1.45783e+06	2.10796e+06	1.24313e+06	2986497	2020588	1468864	2.2387e+06	1.6872e+06	2.19962e+06	1.47952e+06	1712422	2.78413e+06	3.04606e+06	2.88634e+06	2591412	1.41316e+06	2746359	2.17364e+06	1.06073e+06	1.72748e+06	2711875	2.97517e+06	3.17608e+06	2.14937e+06	1.463e+06	1.96322e+06	1.98582e+06	1.93276e+06	2.65676e+06	2.89633e+06	2.37203e+06	1.89166e+06	2.48708e+06	2.44584e+06	1.53279e+06	1.70917e+06	1.82031e+06	1.31232e+06	3.23844e+06
755	671	543.823	542.99	569.46	830.567	2514415	[C46H82NO8PNa]+	C46H82NO8P_[M+Na]+	2.18989e+06	1747005	1.99135e+06	2.37644e+06	1.84988e+06	2430343	2.40577e+06	2.19792e+06	1.69564e+06	1.26015e+06	1.70019e+06	2142584	1.39877e+06	2.31367e+06	3.04606e+06	2.88634e+06	2591412	2.67946e+06	2746359	2.21976e+06	2.47419e+06	2509029	2711875	2.97517e+06	3.17608e+06	2.50467e+06	2449175	2.66209e+06	1.79194e+06	2.79126e+06	2.65676e+06	3.25097e+06	2.37203e+06	2.30552e+06	2.48708e+06	2.44584e+06	2.34911e+06	2.06519e+06	2423352	1.37564e+06	2768558
756	672	501.508	482.096	527.184	830.569	4333017	[C48H81NO8P]+	C48H80NO8P_[M+H]+; C48H82NO9P_[M+H-H2O]+	1.69324e+06	2.03364e+06	3.51798e+06	2.66744e+06	7655857	3647029	7275058	3870540	1.97648e+06	12477566	8213210	3.16117e+06	2.09626e+06	6.68463e+06	1.33939e+06	2.46705e+06	4.2355e+06	1.28029e+06	1.88265e+06	2.87597e+06	3306068	2567583	3501528	2.10641e+06	4.24847e+06	6380734	6.3827e+06	6720093	3.72112e+06	3.96407e+06	3.56806e+06	2617590	8762531	1.91528e+06	2.22464e+06	7596896	3133812	3.52764e+06	3.1549e+06	1.71635e+06	9389822
757	672	517.184	482.096	527.184	830.569	4333017	[C48H81NO8P]+	C48H80NO8P_[M+H]+; C48H82NO9P_[M+H-H2O]+	671264	515855	531143	832358	1.17033e+06	642844	1.74203e+06	795755	685996	1.65431e+06	1.14835e+06	488164	509217	914784	352316	710422	1.03267e+06	282279	941934	290399	671507	697867	498375	346805	507973	950560	1.15032e+06	950504	871755	913635	716472	391942	1.21622e+06	295950	404795	1.74757e+06	723018	844037	517573	397342	1.52394e+06
758	673	636.236	633.083	645.305	830.606	267564	[C49H85NO7P]+	C49H86NO8P_[M+H-H2O]+	71982	96387.3	325696	300028	241286	199340	478675	272479	320975	431534	226365	249367	175339	455709	133596	169481	130135	289077	227837	131092	198701	203693	164169	200723	353857	207574	221366	131602	273921	317107	465724	147456	164789	162210	121922	342497	192632	192387	287771	112992	501490
759	674	702.125	686.364	713.282	830.7	474077	[C48H97NO7P]+	C48H96NO7P_[M+H]+	274034	755374	541988	333902	465664	251395	713097	382943	696920	749876	352479	982021	689974	355104	321335	395298	228459	578416	277858	280987	447680	434189	457132	285527	288220	369023	276108	254367	348163	570728	538760	177999	474080	225156	239153	599594	442526	390156	313572	282826	1.28261e+06
760	674	687.548	686.364	713.282	830.7	474077	[C48H97NO7P]+	C48H96NO7P_[M+H]+	179030	343101	417932	177670	227286	288173	493408	382943	430671	556859	416707	324924	323251	208429	114724	223198	149888	112992	196490	99370.5	156407	99656.6	199534	94397.1	210114	305769	235508	236983	173038	118343	149676	137008	170865	139081	126531	391477	235036	283443	112401	228521	184709
761	675	679.041	675.071	683.597	830.711	499268	[C47H97N3O6P]+	C47H93N2O6P_[M+NH4]+	243432	719179	435262	241926	443658	375126	721005	469956	429577	882253	513687	767237	484587	205081	321443	446828	352441	367228	261693	259889	458504	489798	519071	270684	397045	518394	465874	339199	221636	564276	360626	252343	629747	148960	189828	1.07493e+06	507405	302502	245556	159067	545536
762	677	348.763	335.958	355.406	832.57	846312	[C44H83NO11P]+	C44H82NO11P_[M+H]+	2.94842e+06	5.94476e+06	12175.2	21434.7	101080	36142.4	10930.3		1.01252e+06	14706.2	16045.7	8873982	6586670				16823.4	10376.7			2.02084e+06			40109.4			10807.3	12355.5	15244.7	14896.7		36713.3					13219.9		15763	12676	13764.5
763	677	340.471	335.958	355.406	832.57	846312	[C44H83NO11P]+	C44H82NO11P_[M+H]+	1.56706e+06	2.43327e+06	12781.4	29459.5	100765	36304.4	18703.2		781638	15552.8	25305.4	3.57261e+06	2444395	9277.24	9719.66	10360	16959.6			7909.68	1.03938e+06			46479.3			11421.6	11943.7	18145.5	16548.3		37167.8		11325.1				9399.18		9805.89
764	678	584.252	545.679	608.573	832.583	6.8357e+06	[C46H84NO8PNa]+	C46H84NO8P_[M+Na]+	5922730	3.3065e+06	5374534	6.02469e+06	4871172	6.17871e+06	5.14932e+06	5604693	5192163	3316121	3.99193e+06	6141248	6377658	6.46659e+06	7.39212e+06	7.30633e+06	6292558	5.18788e+06	7.92416e+06	8454206	6.02145e+06	6.26099e+06	6457867	8475428	7.07517e+06	7772495	6.26603e+06	8615467	7.10922e+06	5.30052e+06	6.63613e+06	7.92905e+06	7085513	8631668	8104719	5199978	5.86378e+06	4.88833e+06	8405172	9182900	6.49436e+06
765	678	563.118	545.679	608.573	832.583	6.8357e+06	[C46H84NO8PNa]+	C46H84NO8P_[M+Na]+	1.82265e+06	2384727	2.86907e+06	2.50033e+06	2.06385e+06	2.37739e+06	2.06937e+06	1816743	2.25226e+06	1.68306e+06	1.82572e+06	2.30218e+06	2166875	1.42426e+06	1.89767e+06	2.65186e+06	1.5739e+06	3.45827e+06	1.77218e+06	876209	5.47463e+06	2.07465e+06	1.57486e+06	1336780	1.78336e+06	2.82192e+06	1.98889e+06	2618963	2.00453e+06	3.2593e+06	1.37308e+06	2270875	2050458	2.05476e+06	2349988	2100107	1.60481e+06	2.36691e+06	2.47511e+06	2135581	2470824
766	678	571.666	545.679	608.573	832.583	6.8357e+06	[C46H84NO8PNa]+	C46H84NO8P_[M+Na]+	2.70568e+06	1.83758e+06	1.1112e+06	1.31872e+06	1.99141e+06	1.82385e+06	1250699	1.41256e+06	1.64967e+06	1.32701e+06	1743602	2.04094e+06	1.14261e+06	1.26288e+06	1.44265e+06	1.91205e+06	1.2121e+06	1.5303e+06	1495737	2.0535e+06	899392	1.21195e+06	1.64317e+06	1.88055e+06	1.23533e+06	1.09545e+06	1.44632e+06	2842236	1.28361e+06	1.85521e+06	1.21268e+06	1878015	2.04591e+06	1.78495e+06	1.7495e+06	1.41873e+06	2.39954e+06	1.96716e+06	2.47511e+06	2.20191e+06	1176064
767	678	594.345	545.679	608.573	832.583	6.8357e+06	[C46H84NO8PNa]+	C46H84NO8P_[M+Na]+	622830	87329.3	658368	784745	1.03962e+06	1.05778e+06	1129340	1049236	570433	631342	665309	822609	722126	1.54655e+06	766749	1.04981e+06	428683	700268	778059	1.46286e+06	591740	598150	752982	1.01312e+06	1.06382e+06	1.0152e+06	1.05319e+06	1.00143e+06	978923	646314	1.01515e+06	862013	1.22549e+06	1.39433e+06	1.13795e+06	905219	977838	683182	1.22322e+06	823788	1244147
768	679	533.628	528.529	539.364	832.585	64714836	[C48H83NO8P]+	C48H82NO8P_[M+H]+; C48H84NO9P_[M+H-H2O]+	21948402	31896728	60323756	79839192	76682256	41321252	110586480	67455312	55390120	107506488	88436608	32642826	30617592	69659072	19402228	32812930	60190740	30893134	31113632	27151750	54286116	30324514	24030460	29270190	47412100	83099456	75014144	34910668	70207512	82419400	70916632	32294158	48360080	37472372	35238960	79218360	47695768	57108124	38614216	47038200	149496528
769	680	521.767	517.174	529.701	832.585	12753418	[C48H83NO8P]+	C48H82NO8P_[M+H]+; C48H84NO9P_[M+H-H2O]+	5.79891e+06	9152363	15501460	10433334	19991716	7653258	22649934	10548122	7320089	29165030	13744260	12032527	7152656	7912268	4.31785e+06	10079184	6.96405e+06	6.78624e+06	6308988	4.12884e+06	4.11584e+06	9067950	9152396	3.98338e+06	10223359	13773973	13824019	20994752	10028879	13821066	7663718	6.72995e+06	16062417	4.64817e+06	7128007	14693035	7700964	7798719	5.88825e+06	7048962	18237776
770	681	661.695	657.28	667.893	832.664	1.67773e+06	[C48H91NO8Na]+	C48H91NO8_[M+Na]+	590193	1.34272e+06	2.38247e+06	1.76939e+06	1.78312e+06	993877	2.93502e+06	1.44568e+06	1519506	1.03166e+06	976129	1.30709e+06	858898	998719	1.37593e+06	1.53527e+06	1.27667e+06	2.25999e+06	2060578	1.65263e+06	1.24111e+06	1.12125e+06	1.38925e+06	2.29876e+06	2713119	1.1311e+06	1.63797e+06	1.44108e+06	1784817	2.20651e+06	2.3655e+06	1276937	1840624	1.56511e+06	1.31768e+06	2.04256e+06	1964536	2.22795e+06	1.4089e+06	848009	1.58009e+06
771	682	764.02	761.427	769.246	832.739	12149158	[C48H101N2O6P]+	C48H100N2O6P_[M+H]+	22442800	17404768	9748460	10018748	19665342	6.56712e+06	9058270	14444548	9508922	33350642	11935782	17882254	16937460	8.35725e+06	5910632	5240153	5951721	5.89083e+06	5.11736e+06	2.48169e+06	9405017	10892255	5561369	5.57987e+06	3.88817e+06	5389214	11095788	24350024	7.07805e+06	10393759	3.64656e+06	5.63137e+06	5.16707e+06	4.63225e+06	8513484	11343303	4.06511e+06	12552447	5.95031e+06	12898889	10600612
772	683	764.02	761.427	769.246	832.739	12149158	[C52H98NO6]+	C52H94O6_[M+NH4]+	22442800	17404768	9748460	10018748	19665342	6.56712e+06	9058270	14444548	9508922	33350642	11935782	17882254	16937460	8.35725e+06	5910632	5240153	5951721	5.89083e+06	5.11736e+06	2.48169e+06	9405017	10892255	5561369	5.57987e+06	3.88817e+06	5389214	11095788	24350024	7.07805e+06	10393759	3.64656e+06	5.63137e+06	5.16707e+06	4.63225e+06	8513484	11343303	4.06511e+06	12552447	5.95031e+06	12898889	10600612
773	684	618.218	612.158	629.085	833.651	4.80837e+06	[C47H91N2O6PNa]+	C47H91N2O6P_[M+Na]+	4043150	3042359	4.45387e+06	6243204	4.36673e+06	4.36003e+06	4.02815e+06	3975394	4675414	2476447	3.72149e+06	3.18165e+06	3.23329e+06	6845616	6.58929e+06	4.38745e+06	4.86324e+06	4.27463e+06	6.90535e+06	7285394	4581648	2.96741e+06	4.69217e+06	8928743	5.35044e+06	4886880	5039538	4500173	6.59759e+06	4.15306e+06	7090287	3.94948e+06	4354158	6.53968e+06	5803437	3.92634e+06	6161121	4.16458e+06	7.32704e+06	6.52905e+06	5.29471e+06
774	685	618.218	612.158	629.085	833.65	4.80837e+06	[C50H89O9]+	C50H90O10_[M+H-H2O]+	4043150	3042359	4.45387e+06	6243204	4.36673e+06	4.36003e+06	4.02815e+06	3975394	4675414	2476447	3.72149e+06	3.18165e+06	3.23329e+06	6845616	6.58929e+06	4.38745e+06	4.86324e+06	4.27463e+06	6.90535e+06	7285394	4581648	2.96741e+06	4.69217e+06	8928743	5.35044e+06	4886880	5039538	4500173	6.59759e+06	4.15306e+06	7090287	3.94948e+06	4354158	6.53968e+06	5803437	3.92634e+06	6161121	4.16458e+06	7.32704e+06	6.52905e+06	5.29471e+06
775	686	607.458	604.996	612.556	834.576	572306	[C44H84NO11S]+	C44H85NO12S_[M+H-H2O]+; C44H83NO11S_[M+H]+	293389	324946	540889	654295	825997	831212	629590	520852	560139	696487	607631	494632	389166	414390	582504	503959	602798	757153	395044	488426	477037	946880	789886	545089	719150	578935	720433	409521	388546	452297	506001	413699	802939	308608	317147	689558	1.1517e+06	385570	465614	268355	484453
776	687	483.728	477.441	494.943	834.594	717832	[C44H84NO13]+	C44H80O13_[M+NH4]+; C44H83NO13_[M+H]+	426257	1.38109e+06	628327	635338	974316	529534	975316	725904	862601	1.63631e+06	690429	880660	625195	646568	442357	821548	429795	424529	511628	648053	353205	974312	939208	421323	417306	403858	677726	575231	512858	627204	462580	264554	760358	332514	371736	983452	744962	679862	830976	390381	834853
777	688	551.095	542.144	565.776	834.598	11831329	[C46H86NO8PNa]+	C46H86NO8P_[M+Na]+	6673005	6539935	8718458	8169645	14550065	7364929	16291566	10796981	4563501	14652135	9113246	5914451	5328416	9310311	5983322	13500728	11926926	5463895	8140721	6011240	8693619	6669222	8576316	6.53781e+06	10479539	16034839	13546335	13341797	10921161	9770087	10983342	6.76338e+06	16407409	5.6878e+06	7032907	18926718	7943337	10798241	8916536	6627864	18905452
778	689	551.095	542.144	565.776	834.601	11831329	[C48H85NO8P]+	C48H84NO8P_[M+H]+; C48H86NO9P_[M+H-H2O]+	6673005	6539935	8718458	8169645	14550065	7364929	16291566	10796981	4563501	14652135	9113246	5914451	5328416	9310311	5983322	13500728	11926926	5463895	8140721	6011240	8693619	6669222	8576316	6.53781e+06	10479539	16034839	13546335	13341797	10921161	9770087	10983342	6.76338e+06	16407409	5.6878e+06	7032907	18926718	7943337	10798241	8916536	6627864	18905452
779	690	572.673	567.995	578.399	834.601	659529088	[C48H85NO8P]+	C48H84NO8P_[M+H]+; C48H86NO9P_[M+H-H2O]+	347713216	306017792	648152064	776978048	624686784	627845632	976152640	1017442752	632402176	1033483840	812291584	568273600	546872000	877949568	270865280	362084032	423524544	476762432	421087552	428227136	391820864	319386720	257600560	307642272	389150016	494905472	574756608	414044160	696481664	680175872	632011072	423836448	335386592	414083008	491121408	670364096	500879520	624849088	430522816	505929344	1065046656
780	691	678.335	674.578	683.702	834.637	399874	[C49H89NO7P]+	C49H90NO8P_[M+H-H2O]+	138962	167119	363834	215803	665200	379527	440398	370208	286955	440614	389558	514632	235405	770357	195917	168098	176307	262215	169618	221538	226577	355760	310714	280894	482638	397838	297428	258891	323414	269841	373481	228964	298658	315271	158715	430301	306342	315478	517653	152611	554104
781	692	695.461	690.766	701.435	834.679	2.02689e+06	[C48H93NO8Na]+	C48H93NO8_[M+Na]+	477074	1.392e+06	2863329	2545822	2722530	1980963	4082898	2.85173e+06	2.02099e+06	2.65898e+06	2.50905e+06	1.24498e+06	910768	1395350	2.00766e+06	2.6434e+06	2.02054e+06	3131756	2.80994e+06	2.30829e+06	1.65118e+06	2.22878e+06	2.81571e+06	1.9434e+06	3.21656e+06	2.62564e+06	2.67941e+06	2569812	2184747	3.93334e+06	2.33981e+06	1904768	3.29484e+06	1.40857e+06	1.54012e+06	3.82784e+06	3033451	2735972	1.70796e+06	1.43503e+06	2812942
782	693	768.944	766.533	773.766	834.755	42163132	[C52H100NO6]+	C52H96O6_[M+NH4]+	74557336	58920556	31928814	29653460	52311664	24281306	27050462	38690184	39241820	97943624	38104204	72054728	65780996	30005448	19799390	15855327	15480151	23084290	16131678	8761207	19053250	38936460	17935678	18835552	13121410	12043251	30768674	69973208	21077206	27518978	16193717	21437910	15384550	15278697	29783822	23663388	14581844	35462956	17615524	42786052	28927982
783	694	778.145	776.38	783.352	834.791	1.96668e+06	[C53H104NO5]+	C53H100O5_[M+NH4]+	1.40365e+06	1.66379e+06	2.53203e+06	1.16805e+06	1.46391e+06	1.33438e+06	1.15359e+06	1.88053e+06	2.42988e+06	1.86337e+06	1.0224e+06	3.18688e+06	2858696	643850	1029710	1.0598e+06	1.58378e+06	1.08901e+06	553812	897112	1.74502e+06	2.51673e+06	1.77443e+06	954532	1.0796e+06	1.51272e+06	808882	2.26253e+06	720965	1.59033e+06	514939	2.15545e+06	1.02573e+06	409339	739914	1.562e+06	596872	1580148	782652	780804	1.23162e+06
784	695	489.352	484.905	496.669	835.533	1.55859e+06	[C43H80O13P]+	C43H79O13P_[M+H]+	2021019	2.8436e+06	1.72216e+06	1.00957e+06	2.22597e+06	1.43907e+06	2256012	2858379	2.89889e+06	3.17636e+06	2748450	1688625	3699680	534465	1.36855e+06	1.04328e+06	1.12411e+06	877575	1.45533e+06	657497	947106	812416	939036	621873	783832	1.08613e+06	922611	2.97909e+06	1.18216e+06	1.5862e+06	1.24395e+06	1.11887e+06	1325685	472649	816151	1.75015e+06	1.01817e+06	4.19288e+06	897568	1.32495e+06	990062
785	696	489.352	484.905	496.669	835.533	1.55859e+06	[C48H76O10Na]+	C48H76O10_[M+Na]+	2021019	2.8436e+06	1.72216e+06	1.00957e+06	2.22597e+06	1.43907e+06	2256012	2858379	2.89889e+06	3.17636e+06	2748450	1688625	3699680	534465	1.36855e+06	1.04328e+06	1.12411e+06	877575	1.45533e+06	657497	947106	812416	939036	621873	783832	1.08613e+06	922611	2.97909e+06	1.18216e+06	1.5862e+06	1.24395e+06	1.11887e+06	1325685	472649	816151	1.75015e+06	1.01817e+06	4.19288e+06	897568	1.32495e+06	990062
786	697	231.396	226.207	237.732	835.585	303494	[C48H84O9P]+	C48H85O10P_[M+H-H2O]+; C48H83O9P_[M+H]+	201825	380105	282896	249068	348067	244382	240637	283749	339115	361444	310508	410033	507396	291443	168360	202290	234932	176862	187667	188978	301288	357412	273031	278297	218336	263555	228925	334075	240414	271684	247373	251569	312462	216388	206230	406928	413650	317484	219770	218329	287213
787	698	231.396	226.207	237.732	835.585	303494	[C53H80O6Na]+	C53H80O6_[M+Na]+	201825	380105	282896	249068	348067	244382	240637	283749	339115	361444	310508	410033	507396	291443	168360	202290	234932	176862	187667	188978	301288	357412	273031	278297	218336	263555	228925	334075	240414	271684	247373	251569	312462	216388	206230	406928	413650	317484	219770	218329	287213
788	699	649.387	629.734	662.044	835.666	21532114	[C47H93N2O6PNa]+	C47H93N2O6P_[M+Na]+	15633055	16232297	19942698	19515420	17115580	18912098	19575580	18700578	15981641	15489179	19540538	16828512	16618274	21531506	20098884	18875706	19663784	20249906	18457458	19060784	16924500	18264240	16671390	19151366	20134524	17426670	18650988	15300491	18842164	18725280	22351722	21471042	17442528	20746740	20271752	16994422	17132228	18910174	21049018	20683036	16689244
789	699	656.773	629.734	662.044	835.666	21532114	[C47H93N2O6PNa]+	C47H93N2O6P_[M+Na]+	5258118	12033275	12630682	13153241	12191970	11869036	15548393	12147726	12135965	13959916	12703894	9564680	7248938	12752704	9522280	13418423	12504108	7.97733e+06	11420799	11561946	10732686	12285624	14012493	11214460	13735798	14131470	14813693	7867663	12091189	12799393	15421728	9778288	14111467	7719278	8481195	13036331	15189234	12345142	12825282	6.34294e+06	12820218
790	699	632.851	629.734	662.044	835.666	21532114	[C47H93N2O6PNa]+	C47H93N2O6P_[M+Na]+	771594	692394	1.8443e+06	1.04188e+06	1277978	772327	802681	1026409	2.28288e+06	2.83171e+06	1.38232e+06	651569	679507	2.35479e+06	919685	918272	1.49699e+06	993561	636607	1.50276e+06	757259	1.87969e+06	1.19375e+06	599729	704242	800845	1.3345e+06	640383	1.74658e+06	1.02099e+06	545919	569990	873682	858464	1.16171e+06	1429747	1.01629e+06	1.00597e+06	1.90714e+06	1.10582e+06	1.90345e+06
791	700	649.387	629.734	662.044	835.666	21532114	[C50H91O9]+	C50H92O10_[M+H-H2O]+	15633055	16232297	19942698	19515420	17115580	18912098	19575580	18700578	15981641	15489179	19540538	16828512	16618274	21531506	20098884	18875706	19663784	20249906	18457458	19060784	16924500	18264240	16671390	19151366	20134524	17426670	18650988	15300491	18842164	18725280	22351722	21471042	17442528	20746740	20271752	16994422	17132228	18910174	21049018	20683036	16689244
792	700	656.773	629.734	662.044	835.666	21532114	[C50H91O9]+	C50H92O10_[M+H-H2O]+	5258118	12033275	12630682	13153241	12191970	11869036	15548393	12147726	12135965	13959916	12703894	9564680	7248938	12752704	9522280	13418423	12504108	7.97733e+06	11420799	11561946	10732686	12285624	14012493	11214460	13735798	14131470	14813693	7867663	12091189	12799393	15421728	9778288	14111467	7719278	8481195	13036331	15189234	12345142	12825282	6.34294e+06	12820218
793	700	632.851	629.734	662.044	835.666	21532114	[C50H91O9]+	C50H92O10_[M+H-H2O]+	771594	692394	1.8443e+06	1.04188e+06	1277978	772327	802681	1026409	2.28288e+06	2.83171e+06	1.38232e+06	651569	679507	2.35479e+06	919685	918272	1.49699e+06	993561	636607	1.50276e+06	757259	1.87969e+06	1.19375e+06	599729	704242	800845	1.3345e+06	640383	1.74658e+06	1.02099e+06	545919	569990	873682	858464	1.16171e+06	1429747	1.01629e+06	1.00597e+06	1.90714e+06	1.10582e+06	1.90345e+06
794	701	349.839	333.241	364.215	836.541	319145	[C44H80NO10PNa]+	C44H80NO10P_[M+Na]+	2.54639e+06	1.80503e+06	13266.3	18491.6	63761.3	19730.1			545043		24198.8	1.92126e+06	1.66579e+06		8653.71						1.10764e+06			20651.4						16218.8		19490.4							14332.6
795	702	349.839	333.241	364.215	836.544	319145	[C46H79NO10P]+	C46H75O10P_[M+NH4]+; C46H78NO10P_[M+H]+	2.54639e+06	1.80503e+06	13266.3	18491.6	63761.3	19730.1			545043		24198.8	1.92126e+06	1.66579e+06		8653.71						1.10764e+06			20651.4						16218.8		19490.4							14332.6
796	703	445.256	437.338	454.217	836.541	278444	[C44H80NO10PNa]+	C44H80NO10P_[M+Na]+	1555508	1.85356e+06	8536.11	10056.7	71238.1	30881		7499.25	487026	6766.54	11782.9	3.7716e+06	1860464		7769.97	9586.58	12537.8			10826.6	599054			78686.5			11246.7		7827.52	8971.45		15931.1							8093.38
797	704	429.259	421.532	435.726	836.541	300808	[C44H80NO10PNa]+	C44H80NO10P_[M+Na]+	1564659	2229216	11106	10543.6	74381.2	22433.1		10332.2	529692		10231	3.2371e+06	2.05529e+06		7541.36		11743			6761.41	561631			74651.2	9291.53				12631.2	16082.9	7736.41	18515.2	9239.1						11033.1
798	705	599.573	594.802	605.568	836.614	58294764	[C46H88NO8PNa]+	C46H88NO8P_[M+Na]+	59775244	30204230	53036412	27189492	140552272	51217124	72371592	79006760	37049116	68926760	59352984	51251888	46041504	48166472	27486996	46229056	56534368	50466548	26164346	29116868	12561039	24796704	30992096	17878456	28810560	35676684	76275896	76252968	39301824	79594264	22621408	32906536	78404304	30349676	47802036	58336164	52870816	52497252	38258520	44045704	38418624
799	706	599.573	594.802	605.568	836.616	58294764	[C48H87NO8P]+	C48H83O8P_[M+NH4]+; C48H86NO8P_[M+H]+; C48H88NO9P_[M+H-H2O]+	59775244	30204230	53036412	27189492	140552272	51217124	72371592	79006760	37049116	68926760	59352984	51251888	46041504	48166472	27486996	46229056	56534368	50466548	26164346	29116868	12561039	24796704	30992096	17878456	28810560	35676684	76275896	76252968	39301824	79594264	22621408	32906536	78404304	30349676	47802036	58336164	52870816	52497252	38258520	44045704	38418624
800	707	584.636	575.729	593.356	836.616	85550544	[C48H87NO8P]+	C48H83O8P_[M+NH4]+; C48H86NO8P_[M+H]+; C48H88NO9P_[M+H-H2O]+	78120912	60953032	66281496	63743960	77560664	76228832	128281680	91237736	65377872	148414544	86576592	105550400	66490804	88086872	43708852	79727360	56019600	69179264	54882816	50918384	61692060	64196300	74461032	54184944	62579240	101805368	117002688	101827256	55722304	101143936	78634272	68720144	80687672	46391672	45994988	109017368	70739152	76232720	57299132	39078364	147966704
801	708	773.426	771.488	778.285	836.77	28441108	[C52H102NO6]+	C52H98O6_[M+NH4]+	47984036	29897670	22473606	16256600	25491160	23481896	10939900	21821494	18786384	42853660	20662198	51296608	36857772	20296770	17374464	10229242	7.06132e+06	16111269	7.11669e+06	8729493	7.13448e+06	25710216	13420017	13224677	11931769	5.09329e+06	14189037	42385684	9845145	13745507	8572599	23070274	8.15961e+06	11978986	21039002	10123266	9429527	18941642	10830455	38088416	13279859
802	709	781.755	779.831	790.404	836.807	3.86609e+06	[C53H106NO5]+	C53H105NO5_[M+H]+; C53H102O5_[M+NH4]+	3.21805e+06	4375960	7.75515e+06	2.07126e+06	3.7465e+06	3.41029e+06	3090187	5.56438e+06	4789723	8.27586e+06	4.32813e+06	8609975	8793533	878658	2.9545e+06	3.37124e+06	3.88151e+06	3.8257e+06	1.131e+06	1.18253e+06	3796533	10352795	5506752	2.26293e+06	3.61971e+06	4245820	2.67173e+06	4.75101e+06	1.44026e+06	4.40089e+06	1.30317e+06	3.87844e+06	2.27857e+06	642437	1.34324e+06	3.7339e+06	1255029	2.84131e+06	1.50987e+06	1.48857e+06	4580246
803	710	522.325	517.869	529.007	837.549	4.42264e+06	[C43H82O13P]+	C43H81O13P_[M+H]+	5501394	5.9066e+06	3.89099e+06	2.15391e+06	4.44986e+06	3.57232e+06	5678421	4.15931e+06	5430496	6529425	5769867	3.83861e+06	8587937	2.31078e+06	1.9846e+06	2.74092e+06	2421059	2592696	2.64246e+06	1.74698e+06	2080472	4.14352e+06	3683452	1.8324e+06	2473275	2234084	2.55473e+06	4.56109e+06	3.4093e+06	4.46053e+06	2.65982e+06	3.22294e+06	2.98347e+06	1.63526e+06	2782120	3.77299e+06	1.71548e+06	5984552	1.99921e+06	5.27223e+06	3.00034e+06
804	711	522.325	517.869	529.007	837.549	4.42264e+06	[C48H78O10Na]+	C48H78O10_[M+Na]+	5501394	5.9066e+06	3.89099e+06	2.15391e+06	4.44986e+06	3.57232e+06	5678421	4.15931e+06	5430496	6529425	5769867	3.83861e+06	8587937	2.31078e+06	1.9846e+06	2.74092e+06	2421059	2592696	2.64246e+06	1.74698e+06	2080472	4.14352e+06	3683452	1.8324e+06	2473275	2234084	2.55473e+06	4.56109e+06	3.4093e+06	4.46053e+06	2.65982e+06	3.22294e+06	2.98347e+06	1.63526e+06	2782120	3.77299e+06	1.71548e+06	5984552	1.99921e+06	5.27223e+06	3.00034e+06
805	712	638.109	630.094	645.808	837.624	792919	[C52H85O8]+	C26H42O4_[2M+H]+	516964	811858	1.05659e+06	931506	1.28702e+06	815993	1.42398e+06	1.14194e+06	1.24318e+06	2.14521e+06	1.50407e+06	639461	351286	802038	454613	791417	914116	434298	572684	1.25599e+06	518125	852355	1.22344e+06	645777	804362	1.06169e+06	1.31251e+06	591620	820484	1.02702e+06	850619	633269	824575	397205	492918	1.1516e+06	1.26524e+06	779051	747649	506940	1127100
806	713	685.433	680.457	691.728	837.682	10609021	[C47H95N2O6PNa]+	C47H95N2O6P_[M+Na]+	7354803	13131727	20241114	23328408	20640366	21309770	21168230	19920762	21145368	20919320	20591862	12958417	14046580	20438690	16317979	18743432	18717576	19529404	16430883	19250258	14616353	20010954	20652592	15967154	18724842	22546462	19816864	15063776	21300462	20442524	19643304	19008290	20692586	15198396	17425850	19907056	23220284	21389944	16769555	19770196	19279064
807	714	685.433	680.457	691.728	837.681	10609021	[C50H93O9]+	C50H94O10_[M+H-H2O]+	7354803	13131727	20241114	23328408	20640366	21309770	21168230	19920762	21145368	20919320	20591862	12958417	14046580	20438690	16317979	18743432	18717576	19529404	16430883	19250258	14616353	20010954	20652592	15967154	18724842	22546462	19816864	15063776	21300462	20442524	19643304	19008290	20692586	15198396	17425850	19907056	23220284	21389944	16769555	19770196	19279064
808	715	662.857	659.725	675.618	837.682	1.81264e+06	[C47H95N2O6PNa]+	C47H95N2O6P_[M+Na]+	712361	740617	1.09212e+06	623676	1444743	1.95865e+06	1.25369e+06	1.61863e+06	3.7966e+06	1.70952e+06	2.32389e+06	1.11501e+06	2.04471e+06	4.537e+06	722869	488224	1.27127e+06	2.11436e+06	1327532	4960882	532004	784716	591672	1.18047e+06	708354	823380	1.04071e+06	724957	4.29716e+06	1.61088e+06	1120559	1.97024e+06	770020	1.67187e+06	1.81295e+06	1.03542e+06	2.51417e+06	942225	1898175	3950657	1.70877e+06
809	716	662.857	659.725	675.618	837.681	1.81264e+06	[C50H93O9]+	C50H94O10_[M+H-H2O]+	712361	740617	1.09212e+06	623676	1444743	1.95865e+06	1.25369e+06	1.61863e+06	3.7966e+06	1.70952e+06	2.32389e+06	1.11501e+06	2.04471e+06	4.537e+06	722869	488224	1.27127e+06	2.11436e+06	1327532	4960882	532004	784716	591672	1.18047e+06	708354	823380	1.04071e+06	724957	4.29716e+06	1.61088e+06	1120559	1.97024e+06	770020	1.67187e+06	1.81295e+06	1.03542e+06	2.51417e+06	942225	1898175	3950657	1.70877e+06
810	717	622.754	619.868	632.314	837.682	1.16222e+06	[C47H95N2O6PNa]+	C47H95N2O6P_[M+Na]+	477853	1769864	1.26383e+06	1130468	1.46878e+06	591306	1.83612e+06	1.56169e+06	1.12925e+06	1.20629e+06	1058538	1.07118e+06	699558	1.06821e+06	579684	1.2711e+06	650606	467755	1064665	1.01204e+06	1.27948e+06	604526	1.00477e+06	879529	1.00069e+06	903657	1.51677e+06	736836	1.73917e+06	1.67713e+06	1545887	307096	1.05397e+06	535811	787466	2.00767e+06	2.05992e+06	1.5393e+06	1.15881e+06	495456	1.5926e+06
811	718	340.451	329.054	353.773	838.557	1.32446e+06	[C44H82NO10PNa]+	C44H82NO10P_[M+Na]+	5.78477e+06	4219141	21270.5	56202.2	174801	49604.2		23078.6	1941455	26199.6	37188.9	4.73446e+06	6440069	16991.8		12336.6	38307.4				7.33524e+06			79609.4			11685.8	11063.6	43324.2	12663.6	12824.9	67164.9						10847.7
812	718	348.707	329.054	353.773	838.557	1.32446e+06	[C44H82NO10PNa]+	C44H82NO10P_[M+Na]+	3.38638e+06	2.92082e+06		38417.7	98609.7	16057.1		12911.6	981147	10164.6	27113.3	3.35011e+06	4.32329e+06				10904.9		10414.5		4483681			43518.4			12473		23411.3	12663.6	9741.89	34734.5
813	719	340.451	329.054	353.773	838.559	1.32446e+06	[C46H81NO10P]+	C46H77O10P_[M+NH4]+; C46H80NO10P_[M+H]+	5.78477e+06	4219141	21270.5	56202.2	174801	49604.2		23078.6	1941455	26199.6	37188.9	4.73446e+06	6440069	16991.8		12336.6	38307.4				7.33524e+06			79609.4			11685.8	11063.6	43324.2	12663.6	12824.9	67164.9						10847.7
814	719	348.707	329.054	353.773	838.559	1.32446e+06	[C46H81NO10P]+	C46H77O10P_[M+NH4]+; C46H80NO10P_[M+H]+	3.38638e+06	2.92082e+06		38417.7	98609.7	16057.1		12911.6	981147	10164.6	27113.3	3.35011e+06	4.32329e+06				10904.9		10414.5		4483681			43518.4			12473		23411.3	12663.6	9741.89	34734.5
815	722	410.572	392.116	433.904	838.557	740372	[C44H82NO10PNa]+	C44H82NO10P_[M+Na]+	4.82173e+06	10869637	11778.8	51615.1	170233	52062.4		18194	3.023e+06	9655.38	52414.4	11004567	9778267		11169.7	12726.7	40477.4		11212.3	10650.3	5648416		9244.85	190429	15716.4	8205.6	28997.9	8193.28	37410.8	21373.3		42431	9994.24	13701.4		18615.1			18123.3	11546.8	12957.5
816	723	410.572	392.116	433.904	838.559	740372	[C46H81NO10P]+	C46H77O10P_[M+NH4]+; C46H80NO10P_[M+H]+	4.82173e+06	10869637	11778.8	51615.1	170233	52062.4		18194	3.023e+06	9655.38	52414.4	11004567	9778267		11169.7	12726.7	40477.4		11212.3	10650.3	5648416		9244.85	190429	15716.4	8205.6	28997.9	8193.28	37410.8	21373.3		42431	9994.24	13701.4		18615.1			18123.3	11546.8	12957.5
817	724	442.18	436.978	448.276	838.557	516821	[C44H82NO10PNa]+	C44H82NO10P_[M+Na]+	3.00488e+06	5.30807e+06	10051.4	34470.2	147926	36167	9546.33	10833.5	2.08866e+06	9973.72	37585.3	8840400	4.92224e+06		10879.1	10315	25600.8		8225.15		2.58912e+06			158024	8728.62	6258.68	22099.5	7929.2	29409.4	15755.6		36097.5	9290.42						10374.2		12951.7
818	725	442.18	436.978	448.276	838.559	516821	[C46H81NO10P]+	C46H77O10P_[M+NH4]+; C46H80NO10P_[M+H]+	3.00488e+06	5.30807e+06	10051.4	34470.2	147926	36167	9546.33	10833.5	2.08866e+06	9973.72	37585.3	8840400	4.92224e+06		10879.1	10315	25600.8		8225.15		2.58912e+06			158024	8728.62	6258.68	22099.5	7929.2	29409.4	15755.6		36097.5	9290.42						10374.2		12951.7
819	726	376.406	364.875	384.705	838.557	357344	[C44H82NO10PNa]+	C44H82NO10P_[M+Na]+	1.51132e+06	1856122	9594.62	19108.4	86490.7	17982.8			533095		18358.2	2220650	1.08928e+06				24025.2				850427	22810.3		57985.7			22140.5	17319.5	18156.9	20150.9	12294.6	22192.5			13212				14261.8
820	727	376.406	364.75	384.705	838.559	357344	[C46H81NO10P]+	C46H77O10P_[M+NH4]+; C46H80NO10P_[M+H]+	1.51132e+06	1856122	9594.62	19108.4	86490.7	17982.8			533095		18358.2	2220650	1.08928e+06				24025.2				850427	22810.3		57985.7			22140.5	17319.5	18156.9	20150.9	12294.6	22192.5			13212				14261.8
821	728	611.443	606.811	627.003	838.63	48698812	[C46H90NO8PNa]+	C46H90NO8P_[M+Na]+	49402264	44234228	54782540	27050886	88376440	57731432	65107848	81911616	31082106	105343144	61439252	87140688	47606644	41747028	19843962	43057808	36519124	43616984	23748308	21655176	19470150	36771064	32928030	18986250	32852268	38931188	68459312	88465656	28069648	55607236	28020206	30467382	64234940	21145870	18988818	60708892	40251948	45720328	25669224	18728462	57334184
822	728	621.913	606.811	627.003	838.63	48698812	[C46H90NO8PNa]+	C46H90NO8P_[M+Na]+	4511708	5854159	5207473	3948489	8597732	6492400	10299151	7257705	3.46869e+06	9282866	8205339	9131074	5667422	4523600	3124453	7440092	6181854	4.51703e+06	3.38965e+06	3.64976e+06	3822221	4395611	6035918	3.39783e+06	4973125	10743385	7.51495e+06	6.3947e+06	4.30843e+06	6515230	5.85357e+06	4094769	9163992	2.82457e+06	3.03556e+06	11224366	4.83818e+06	4.97247e+06	4.03658e+06	3197683	11295873
823	729	611.443	606.811	627.003	838.632	48698812	[C48H89NO8P]+	C48H85O8P_[M+NH4]+; C48H88NO8P_[M+H]+; C48H90NO9P_[M+H-H2O]+	49402264	44234228	54782540	27050886	88376440	57731432	65107848	81911616	31082106	105343144	61439252	87140688	47606644	41747028	19843962	43057808	36519124	43616984	23748308	21655176	19470150	36771064	32928030	18986250	32852268	38931188	68459312	88465656	28069648	55607236	28020206	30467382	64234940	21145870	18988818	60708892	40251948	45720328	25669224	18728462	57334184
824	729	621.913	606.811	627.003	838.632	48698812	[C48H89NO8P]+	C48H85O8P_[M+NH4]+; C48H88NO8P_[M+H]+; C48H90NO9P_[M+H-H2O]+	4511708	5854159	5207473	3948489	8597732	6492400	10299151	7257705	3.46869e+06	9282866	8205339	9131074	5667422	4523600	3124453	7440092	6181854	4.51703e+06	3.38965e+06	3.64976e+06	3822221	4395611	6035918	3.39783e+06	4973125	10743385	7.51495e+06	6.3947e+06	4.30843e+06	6515230	5.85357e+06	4094769	9163992	2.82457e+06	3.03556e+06	11224366	4.83818e+06	4.97247e+06	4.03658e+06	3197683	11295873
825	730	739.875	723.501	752.035	838.69	265655	[C47H96N2O6PNa]+	C47H96N2O6P_[M+Na]+	186985	55986	162253	149970	198784	224184	159633	168957	102771	1.01274e+06	456440	181782	79479.3	306688	70330.5	199642	100867	49842.3	83838.1	122386	47069.4	216603	233630	93200.4	40358	146282	157868	293638	144996	122780	112050	115666	136051	75733.7	77588.7	297329	90654.7	244548	153799	145505	217380
826	731	739.875	723.501	752.035	838.692	265655	[C53H92NO6]+	C53H88O6_[M+NH4]+	186985	55986	162253	149970	198784	224184	159633	168957	102771	1.01274e+06	456440	181782	79479.3	306688	70330.5	199642	100867	49842.3	83838.1	122386	47069.4	216603	233630	93200.4	40358	146282	157868	293638	144996	122780	112050	115666	136051	75733.7	77588.7	297329	90654.7	244548	153799	145505	217380
827	732	653.956	650.203	660.355	839.698	5627537	[C47H97N2O6PNa]+	C47H97N2O6P_[M+Na]+	1997652	6824717	5.29085e+06	3.89458e+06	5.41474e+06	3159925	7378088	5536886	6972185	5885388	5.82755e+06	4.45465e+06	5133341	6.64872e+06	2.84599e+06	5.29294e+06	3.00566e+06	3118910	4494931	4.96085e+06	5.0157e+06	3.10556e+06	5006484	3.77422e+06	3.73497e+06	4.41943e+06	5240815	2.64216e+06	7622644	7.6216e+06	6.30368e+06	2049770	4.63941e+06	3.19921e+06	4080066	7809138	6402287	4854932	4976504	3.62208e+06	8.10459e+06
828	733	653.956	650.203	660.355	839.697	5249127	[C50H95O9]+	C50H96O10_[M+H-H2O]+	1997652	6824717	5.29085e+06	3.89458e+06	5.41474e+06	3159925	7378088	5536886	6972185	5885388	5.82755e+06	4.45465e+06	5133341	6.64872e+06	2.84599e+06	5.29294e+06	3.00566e+06	3118910	4494931	4.96085e+06	5.0157e+06	3.10556e+06	5006484	3.77422e+06	3.73497e+06	4.41943e+06	5240815	2.64216e+06	7622644	7.6216e+06	6.30368e+06	2049770	4.63941e+06	3.19921e+06	4080066	7809138	6402287	4854932	4976504	3.62208e+06	8.10459e+06
829	734	451.684	407.874	465.556	840.572	721797	[C44H84NO10PNa]+	C44H84NO10P_[M+Na]+	4271183	11732538	12593.6	29186.4	131525	33157.6			1.3696e+06	7523.62	23284.9	8975344	11340563	9403.91	15363	17499.2	23075.8	7234.18			3804821		10485.5	82952.1	9541.79	11272.2	12853	19855.9	11478.8	12676.4		26019.3				9778.93		7598.62
830	734	420.273	407.874	465.556	840.572	721797	[C44H84NO10PNa]+	C44H84NO10P_[M+Na]+	2.14901e+06	4673438		16683.7	84285.6	21936.9		7555.97	623487	12821.5	17055.1	4.54398e+06	3.64151e+06	15141	8307.67	13773.5	9812.49		8274.82	8872.01	1.68794e+06			81830.3	9498.33	9918.58	18364.5	9374.16	16707.3	14052.7	7382.51	22558.5		6661.58		9098.43	9538.59	8716.83	9603.69	7285.65
831	735	451.684	407.874	465.556	840.575	721797	[C46H83NO10P]+	C46H79O10P_[M+NH4]+; C46H82NO10P_[M+H]+	4271183	11732538	12593.6	29186.4	131525	33157.6			1.3696e+06	7523.62	23284.9	8975344	11340563	9403.91	15363	17499.2	23075.8	7234.18			3804821		10485.5	82952.1	9541.79	11272.2	12853	19855.9	11478.8	12676.4		26019.3				9778.93		7598.62
832	735	420.273	407.874	465.556	840.575	721797	[C46H83NO10P]+	C46H79O10P_[M+NH4]+; C46H82NO10P_[M+H]+	2.14901e+06	4673438		16683.7	84285.6	21936.9		7555.97	623487	12821.5	17055.1	4.54398e+06	3.64151e+06	15141	8307.67	13773.5	9812.49		8274.82	8872.01	1.68794e+06			81830.3	9498.33	9918.58	18364.5	9374.16	16707.3	14052.7	7382.51	22558.5		6661.58		9098.43	9538.59	8716.83	9603.69	7285.65
833	736	637.403	630.453	646.886	840.645	1.41071e+06	[C46H92NO8PNa]+	C46H92NO8P_[M+Na]+	969281	3.05957e+06	1.62792e+06	1.07813e+06	2.04105e+06	1.1206e+06	2.99701e+06	1.91068e+06	1.39743e+06	5.86956e+06	2055119	2.36224e+06	2.25513e+06	706475	602469	1.49772e+06	1.03243e+06	1296451	543742	614691	651618	1.52682e+06	1.50947e+06	477723	761401	1.67783e+06	1626849	1300107	522519	1.86749e+06	669218	702018	1.51944e+06	336948	363026	2.34849e+06	836093	1.02466e+06	505027	543437	2.10683e+06
834	737	637.403	630.453	646.886	840.648	1.41071e+06	[C48H91NO8P]+	C48H87O8P_[M+NH4]+; C48H90NO8P_[M+H]+; C48H92NO9P_[M+H-H2O]+	969281	3.05957e+06	1.62792e+06	1.07813e+06	2.04105e+06	1.1206e+06	2.99701e+06	1.91068e+06	1.39743e+06	5.86956e+06	2055119	2.36224e+06	2.25513e+06	706475	602469	1.49772e+06	1.03243e+06	1296451	543742	614691	651618	1.52682e+06	1.50947e+06	477723	761401	1.67783e+06	1626849	1300107	522519	1.86749e+06	669218	702018	1.51944e+06	336948	363026	2.34849e+06	836093	1.02466e+06	505027	543437	2.10683e+06
835	738	751.922	741.103	758.767	840.705	2.00379e+06	[C47H98N2O6PNa]+	C47H98N2O6P_[M+Na]+	1.99575e+06	434125	1.02998e+06	977669	2154682	2.75028e+06	1286897	1.49267e+06	717997	10702065	5.519e+06	2.44861e+06	852565	2.73915e+06	607014	1.38194e+06	729944	489146	484088	1.32437e+06	362290	2742011	1.68117e+06	731623	328850	1.49034e+06	1.44918e+06	3.26874e+06	1.10657e+06	961876	1.0547e+06	1.41104e+06	929765	536440	528986	2.40788e+06	615922	2557857	929229	1.43693e+06	2.20214e+06
836	739	751.922	741.103	758.767	840.708	2.00379e+06	[C53H94NO6]+	C53H90O6_[M+NH4]+	1.99575e+06	434125	1.02998e+06	977669	2154682	2.75028e+06	1286897	1.49267e+06	717997	10702065	5.519e+06	2.44861e+06	852565	2.73915e+06	607014	1.38194e+06	729944	489146	484088	1.32437e+06	362290	2742011	1.68117e+06	731623	328850	1.49034e+06	1.44918e+06	3.26874e+06	1.10657e+06	961876	1.0547e+06	1.41104e+06	929765	536440	528986	2.40788e+06	615922	2557857	929229	1.43693e+06	2.20214e+06
837	740	683.732	678.891	690.227	841.716	4846545	[C49H98N2O6P]+	C49H97N2O6P_[M+H]+	1.31801e+06	4672661	6.98895e+06	2.99061e+06	4131141	4.17875e+06	5996145	4906824	10663184	9479657	6031047	5.43866e+06	7.34248e+06	10275350	2.26153e+06	3.53007e+06	2.88258e+06	4293208	2.36536e+06	4631862	3.09369e+06	5232838	4005908	2.60941e+06	2.41523e+06	4.32713e+06	4609609	1.58788e+06	5.6943e+06	8348141	6047267	2.59691e+06	3.67404e+06	4401462	3.17259e+06	8723900	4.91227e+06	2.7214e+06	3.82033e+06	3.49575e+06	10914131
838	741	489.996	472.334	508.119	842.588	2.64417e+06	[C44H86NO10PNa]+	C44H86NO10P_[M+Na]+	11714777	19619388	17390.3	107865	746229	181932		33140.1	3858192	15396.4	148911	31910612	22001130		18111.3	44069.1	60996.5	50263	13471.2	19010.9	4.74052e+06		33643.4	420601	37228.5	14186	80620.4	24704.7	141455	29203.8		85790.8	10763.2	44385.9	8044.01	14567.8	9966.81		38406.3	10558.6	13301.3
839	741	475.225	472.334	508.119	842.588	2.64417e+06	[C44H86NO10PNa]+	C44H86NO10P_[M+Na]+	8652374	13080755	9694.65	35590.9	314983	85121		14527.8	2.06991e+06	15396.4	41923.1	23507594	17146668		18111.3	27397.7	39167.3	9843.23	13332.9	19010.9	3.39003e+06		10766.6	215607	9925.87	14186	35083.4	22098.9	30723.2	22486.9		63886.3	10763.2	19843.4	8044.01	14567.8	9966.81		20392.3
840	742	489.996	472.334	508.119	842.591	2.64417e+06	[C46H85NO10P]+	C46H81O10P_[M+NH4]+; C46H84NO10P_[M+H]+	11714777	19619388	17390.3	107865	746229	181932		33140.1	3858192	15396.4	148911	31910612	22001130		18111.3	44069.1	60996.5	50263	13471.2	19010.9	4.74052e+06		33643.4	420601	37228.5	14186	80620.4	24704.7	141455	29203.8		85790.8	10763.2	44385.9	8044.01	14567.8	9966.81		38406.3	10558.6	13301.3
841	742	475.225	472.334	508.119	842.591	2.64417e+06	[C46H85NO10P]+	C46H81O10P_[M+NH4]+; C46H84NO10P_[M+H]+	8652374	13080755	9694.65	35590.9	314983	85121		14527.8	2.06991e+06	15396.4	41923.1	23507594	17146668		18111.3	27397.7	39167.3	9843.23	13332.9	19010.9	3.39003e+06		10766.6	215607	9925.87	14186	35083.4	22098.9	30723.2	22486.9		63886.3	10763.2	19843.4	8044.01	14567.8	9966.81		20392.3
842	743	461.556	456.836	469.831	842.591	1.25656e+06	[C46H85NO10P]+	C46H81O10P_[M+NH4]+; C46H84NO10P_[M+H]+	8.30441e+06	13317523	18085	50995.3	411355	101945	8990.68	22451.6	2.15251e+06	18958.2	46702.9	23749172	16875026		17145.9	34353.5	52396.6	7370.27		13628	3469293	10599.3	8463.18	254499	23161.7	9633.32	42020.1	16256.7	38868.4	21930.9	15967.8	67398	13265.8	16913.9	7065.87	17750.6		8402.39	25053.5
843	744	461.556	456.836	469.831	842.588	1.19183e+06	[C44H86NO10PNa]+	C44H86NO10P_[M+Na]+	8.30441e+06	13317523	18085	50995.3	411355	101945	8990.68	22451.6	2.15251e+06	18958.2	46702.9	23749172	16875026		17145.9	34353.5	52396.6	7370.27		13628	3469293	10599.3	8463.18	254499	23161.7	9633.32	42020.1	16256.7	38868.4	21930.9	15967.8	67398	13265.8	16913.9	7065.87	17750.6		8402.39	25053.5
844	745	397.33	391.499	402.673	842.591	1.28718e+06	[C46H85NO10P]+	C46H81O10P_[M+NH4]+; C46H84NO10P_[M+H]+	4359209	2.76007e+06		15843.7	128575	32064.8	18008	18740.5	327908	10546.7	22819.6	4.60981e+06	7788162	7119.88							2.70001e+06			17477			9781.97	13436.8	16297.8			33789.4								9848.08
845	746	397.33	391.499	402.673	842.588	1.25101e+06	[C44H86NO10PNa]+	C44H86NO10P_[M+Na]+	4359209	2.76007e+06		15843.7	128575	32064.8	18008	18740.5	327908	10546.7	22819.6	4.60981e+06	7788162	7119.88							2.70001e+06			17477			9781.97	13436.8	16297.8			33789.4								9848.08
846	747	653.47	651.366	667.175	842.663	1.21177e+06	[C48H93NO8P]+	C48H89O8P_[M+NH4]+; C48H92NO8P_[M+H]+; C48H94NO9P_[M+H-H2O]+	593283	1.59854e+06	937807	661140	1.32375e+06	785873	1.12089e+06	902000	1.49029e+06	2.03965e+06	2.05646e+06	1.11496e+06	1.49602e+06	826196	627168	798600	720054	868167	593697	585353	845453	680599	776703	1.16815e+06	856189	904322	685170	684199	834122	1.24211e+06	1.12238e+06	620306	639652	550348	644829	1.17995e+06	978232	862510	532070	748793	1.20386e+06
847	747	661.439	651.366	667.175	842.663	1.21177e+06	[C48H93NO8P]+	C48H89O8P_[M+NH4]+; C48H92NO8P_[M+H]+; C48H94NO9P_[M+H-H2O]+	565269	1.85078e+06	852510	513736	948786	551125	1.31984e+06	1.40982e+06	785540	2.48785e+06	1.48175e+06	1.08451e+06	1.55898e+06	329979	389603	1.17309e+06	1.41993e+06	622051	369573	239784	1.33736e+06	1.23295e+06	1.04023e+06	261414	503490	1563773	1.15554e+06	773955	358485	1.36926e+06	587449	451199	1.39877e+06	161653	223768	3.03604e+06	576032	707718	336917	226024	1.68591e+06
848	748	755.533	750.422	762.985	842.724	15443984	[C49H99N2O6P]+	C49H98N2O6P_[M+H]+	32991480	12142622	15883716	10494481	36920704	24458414	8.19222e+06	22396010	12401838	44923124	27087246	25781560	8776434	10683254	11834119	8.03061e+06	9956641	4.24176e+06	4.62386e+06	4833999	6935725	10487828	7.364e+06	5.191e+06	4.02887e+06	18390782	14062836	37740744	14225656	7.93192e+06	5610095	5933438	7697015	3.92058e+06	12318885	24978426	10509108	25857202	4484161	12378267	16641070
849	749	755.533	750.422	762.985	842.723	15443984	[C53H96NO6]+	C53H92O6_[M+NH4]+	32991480	12142622	15883716	10494481	36920704	24458414	8.19222e+06	22396010	12401838	44923124	27087246	25781560	8776434	10683254	11834119	8.03061e+06	9956641	4.24176e+06	4.62386e+06	4833999	6935725	10487828	7.364e+06	5.191e+06	4.02887e+06	18390782	14062836	37740744	14225656	7.93192e+06	5610095	5933438	7697015	3.92058e+06	12318885	24978426	10509108	25857202	4484161	12378267	16641070
850	750	715.548	710.892	721.853	843.731	1144456	[C49H100N2O6P]+	C49H99N2O6P_[M+H]+	715469	1.28482e+06	885497	566400	721959	785299	1.04054e+06	876287	1.25642e+06	1747304	1.0933e+06	1.21445e+06	1.45879e+06	857058	549260	818618	513393	677096	556943	555173	699408	1.06843e+06	819084	484261	515890	1.04463e+06	967115	511676	741728	1.09114e+06	672238	628400	792878	490015	455412	1.98079e+06	897862	530282	605446	508443	1.26935e+06
851	751	510.749	505.822	517.21	844.524	850995	[C44H78NO12S]+	C44H74O12S_[M+NH4]+	443807	406378	723742	599142	1.36697e+06	603231	1.00371e+06	837647	467485	754460	988900	517656	423525	525536	373584	745974	1.00221e+06	331463	552925	368388	491548	578887	823634	385948	1.19837e+06	1.12761e+06	1.17374e+06	1.28978e+06	533330	518827	664561	606025	1.30838e+06	306374	389032	1.21379e+06	638541	542539	487748	335232	910071
852	752	446.105	435.542	459.607	844.546	325205	[C46H80NO9PNa]+	C46H80NO9P_[M+Na]+	1.16735e+06	1.58523e+06	16598	57007.8	134964	33625.6		8826.7	1.05432e+06		33111	1.32873e+06	2.01666e+06	8499.94	10402.3		27981.6				2533720			80523.6	11213.9		14698.2	12105.9	40124.2	13710.9		40605.8						6140.76	18201.3	12000.9	8432.6
853	753	411.057	400.326	426.019	844.546	286036	[C46H80NO9PNa]+	C46H80NO9P_[M+Na]+	1.3173e+06	2.57489e+06	14701.3	49749	122402	28296.9	10843.8	13939	883230	10613.5	27154.2	1.56065e+06	2.62671e+06	8348.25	8393.09	10920.8	23790.4		8475.86		2.1845e+06			64721.3	16410.2		12866.9	10969.1	24611.3	11084.6		34633.4		8685.46					13754.2		9786.35
854	754	469.014	458.197	501.196	844.606	1.33473e+06	[C46H87NO10P]+	C46H83O10P_[M+NH4]+; C46H86NO10P_[M+H]+	3.83462e+06	9971609	9095.9	27808.9	113539	24888.4	10760.6		912984	12261.4	15399.2	12689697	11744612		9385.78	12906.1	11723.4				1.4179e+06			39658.1			10656	10572.1	11494.7	12534.1		18290.9		7314.22		8456.92					8548.65
855	755	563.435	559.192	568.905	844.619	2.00214e+06	[C48H88NO7PNa]+	C48H88NO7P_[M+Na]+	527075	569686	1.54028e+06	2.32466e+06	1.84999e+06	819422	2.72987e+06	2.52422e+06	1.73248e+06	2.64087e+06	1.27884e+06	1.36419e+06	1.02865e+06	1.55187e+06	981033	1277885	905401	1.18134e+06	1.54175e+06	619934	1.62918e+06	945797	1.01462e+06	1.14576e+06	2.1666e+06	1.54234e+06	1.87013e+06	1.14952e+06	2.28414e+06	1792005	2.78246e+06	778783	1146215	607139	918752	2.08213e+06	1.61729e+06	1.55569e+06	1.28192e+06	694084	2745007
856	756	563.435	559.192	568.905	844.621	2.00214e+06	[C50H87NO7P]+	C50H88NO8P_[M+H-H2O]+	527075	569686	1.54028e+06	2.32466e+06	1.84999e+06	819422	2.72987e+06	2.52422e+06	1.73248e+06	2.64087e+06	1.27884e+06	1.36419e+06	1.02865e+06	1.55187e+06	981033	1277885	905401	1.18134e+06	1.54175e+06	619934	1.62918e+06	945797	1.01462e+06	1.14576e+06	2.1666e+06	1.54234e+06	1.87013e+06	1.14952e+06	2.28414e+06	1792005	2.78246e+06	778783	1146215	607139	918752	2.08213e+06	1.61729e+06	1.55569e+06	1.28192e+06	694084	2745007
857	757	607.146	592.218	614.751	844.619	932062	[C48H88NO7PNa]+	C48H88NO7P_[M+Na]+	341512	431548	1.00396e+06	1.05625e+06	1.08763e+06	748067	1.37866e+06	699903	1.0963e+06	748916	729465	694102	463375	1.33596e+06	918936	833132	705721	1.09421e+06	716880	711430	435430	903248	937954	1.05614e+06	1.2728e+06	823902	973518	713448	853251	663140	1.49306e+06	545133	1.14273e+06	719775	531246	1.02649e+06	1.50802e+06	784955	1.00354e+06	562940	1.18706e+06
858	757	596.779	592.218	614.751	844.619	932062	[C48H88NO7PNa]+	C48H88NO7P_[M+Na]+	86520.2	201099	1386639	1.17488e+06	366444	276229	595515	2353182	840726	587470	340648	1432877	159726	1936119	272052	479824	676821	239013	289854	307124	177767	194028	354699	315397	992883	315050	605885	183577	441345	1.2797e+06	1.3434e+06	360315	507390	308792	171740	811572	449174	510504	445255	637264	1.37797e+06
859	758	685.529	679.449	696.039	844.679	975024	[C48H95NO8P]+	C48H91O8P_[M+NH4]+; C48H94NO8P_[M+H]+; C48H96NO9P_[M+H-H2O]+	587792	2.06818e+06	912947	776077	1.09163e+06	781314	1465812	1187855	1.06824e+06	2271377	1924239	1.30781e+06	1.4883e+06	557401	460266	1.33925e+06	898394	812723	526768	431097	1.12977e+06	1.00309e+06	1.27709e+06	440652	582780	1.31738e+06	1.30998e+06	879123	689750	1.6057e+06	906314	595107	1306437	252827	314812	2.39621e+06	1114169	926240	542802	457764	1546515
860	759	761.114	758.11	766.812	844.739	153084960	[C49H101N2O6P]+	C49H100N2O6P_[M+H]+	246518736	157872384	138858288	182738128	283639552	116283528	121210720	271876640	125598928	287379104	182896608	224065168	137130704	94534528	95608808	67671952	101878824	65420784	83886288	23684766	176182192	111614320	55829624	77661296	49414040	162506336	162341792	257842448	121819408	136946624	51115064	54819600	63080200	62458932	126156528	224659360	66643576	170528336	62034984	194745248	155164560
861	760	761.114	758.11	766.812	844.739	153084960	[C53H98NO6]+	C53H94O6_[M+NH4]+	246518736	157872384	138858288	182738128	283639552	116283528	121210720	271876640	125598928	287379104	182896608	224065168	137130704	94534528	95608808	67671952	101878824	65420784	83886288	23684766	176182192	111614320	55829624	77661296	49414040	162506336	162341792	257842448	121819408	136946624	51115064	54819600	63080200	62458932	126156528	224659360	66643576	170528336	62034984	194745248	155164560
862	761	595.986	591.651	610.366	846.637	3.67941e+06	[C50H89NO7P]+	C50H90NO8P_[M+H-H2O]+; C50H88NO7P_[M+H]+	1179787	1.15706e+06	3664325	4.01409e+06	3.48061e+06	1.98059e+06	6.703e+06	3.43577e+06	5157942	5.68989e+06	2.48113e+06	2.78691e+06	2.96343e+06	4597999	1.59176e+06	2.07428e+06	2223666	3.46155e+06	2.00477e+06	1.18061e+06	1996060	2951918	2579320	2121104	3.82292e+06	2.48048e+06	2.7899e+06	1.86263e+06	3.70431e+06	4.18418e+06	5.28531e+06	1.77934e+06	2.44324e+06	1.21905e+06	1.52292e+06	3.22007e+06	3.27602e+06	2.00871e+06	2.19876e+06	1.57262e+06	5867301
863	761	606.049	591.651	610.366	846.637	3.67941e+06	[C50H89NO7P]+	C50H90NO8P_[M+H-H2O]+; C50H88NO7P_[M+H]+	325546	588559	1.3728e+06	1.20521e+06	2314565	623327	1427972	1.49773e+06	988755	1.48821e+06	1.27944e+06	1.50324e+06	1.27407e+06	1.52224e+06	575709	1.49844e+06	647515	987575	1.08245e+06	640104	792876	477434	889574	1.90017e+06	2189893	1.14599e+06	1.80457e+06	1.03419e+06	1.47861e+06	1.38439e+06	2408223	760269	2.0472e+06	552641	691948	1.65921e+06	3.00559e+06	2.55407e+06	1.2774e+06	868070	1.35154e+06
864	762	595.986	591.651	610.366	846.635	3.57661e+06	[C48H90NO7PNa]+	C48H90NO7P_[M+Na]+	1179787	1.15706e+06	3664325	4.01409e+06	3.48061e+06	1.98059e+06	6.703e+06	3.43577e+06	5157942	5.68989e+06	2.48113e+06	2.78691e+06	2.96343e+06	4597999	1.59176e+06	2.07428e+06	2223666	3.46155e+06	2.00477e+06	1.18061e+06	1996060	2951918	2579320	2121104	3.82292e+06	2.48048e+06	2.7899e+06	1.86263e+06	3.70431e+06	4.18418e+06	5.28531e+06	1.77934e+06	2.44324e+06	1.21905e+06	1.52292e+06	3.22007e+06	3.27602e+06	2.00871e+06	2.19876e+06	1.57262e+06	5867301
865	762	606.049	591.651	610.366	846.635	3.57661e+06	[C48H90NO7PNa]+	C48H90NO7P_[M+Na]+	325546	588559	1.3728e+06	1.20521e+06	2314565	623327	1427972	1.49773e+06	988755	1.48821e+06	1.27944e+06	1.50324e+06	1.27407e+06	1.52224e+06	575709	1.49844e+06	647515	987575	1.08245e+06	640104	792876	477434	889574	1.90017e+06	2189893	1.14599e+06	1.80457e+06	1.03419e+06	1.47861e+06	1.38439e+06	2408223	760269	2.0472e+06	552641	691948	1.65921e+06	3.00559e+06	2.55407e+06	1.2774e+06	868070	1.35154e+06
866	763	766.562	763.86	772.567	846.755	581019712	[C49H103N2O6P]+	C49H102N2O6P_[M+H]+	683409984	603879744	420251840	548273920	647752320	350331488	528271808	666612352	487629152	730098560	482497152	744746240	800516864	442235392	292313760	226709872	314257376	343840864	334139104	148794032	553115584	339388544	205721408	361787520	228999456	265631248	521431712	679111104	489740416	575794432	199301136	306956288	243415280	357884064	511802336	418973536	209242752	534127456	344288192	797655552	527948576
867	764	766.562	763.86	772.567	846.755	581019712	[C53H100NO6]+	C53H96O6_[M+NH4]+	683409984	603879744	420251840	548273920	647752320	350331488	528271808	666612352	487629152	730098560	482497152	744746240	800516864	442235392	292313760	226709872	314257376	343840864	334139104	148794032	553115584	339388544	205721408	361787520	228999456	265631248	521431712	679111104	489740416	575794432	199301136	306956288	243415280	357884064	511802336	418973536	209242752	534127456	344288192	797655552	527948576
868	765	754.529	750.648	760.192	847.679	670227	[C48H96O9P]+	C48H95O9P_[M+H]+	999029	502056	736910	515472	1.22961e+06	686383	429448	781001	563706	1.36802e+06	1.09982e+06	568734	413297	363864	464332	274113	447068	310446	235944	249798	390392	502962	393558	281917	184173	955997	672278	1.1965e+06	561132	432950	253453	290138	348829	250953	567230	850646	444120	1.02482e+06	229983	588267	668640
869	766	754.529	750.648	760.192	847.679	670227	[C53H92O6Na]+	C53H92O6_[M+Na]+	999029	502056	736910	515472	1.22961e+06	686383	429448	781001	563706	1.36802e+06	1.09982e+06	568734	413297	363864	464332	274113	447068	310446	235944	249798	390392	502962	393558	281917	184173	955997	672278	1.1965e+06	561132	432950	253453	290138	348829	250953	567230	850646	444120	1.02482e+06	229983	588267	668640
870	767	606.654	604.071	612.641	847.69	442234	[C47H96N2O8P]+	C47H92NO8P_[M+NH4]+	148673	680812	676617	345923	484796	410094	784308	427712	768287	803953	426163	518682	521380	478312	320648	346496	346399	462146	317733	345640	420374	458681	589626	382641	379271	513874	461390	197520	513595	613255	826822	189280	523239	206856	238456	718751	708195	356422	398503	298825	846524
871	768	340.075	331.212	355.304	848.562	427409	[C42H84NO12PNa]+	C42H84NO12P_[M+Na]+	1476228	4389752	10520.7	18252.8	41654.1	17161.9	17592.9	13559.3	353228	31594.3	14310.2	7.8038e+06	3.68018e+06	14646.6				13291.8			910288	11406.4				10363.4				14627.2		11881.8	13137.5	10732.6		15894.4	10302	13261		20240.4
872	769	478.541	463.723	486.681	848.578	505487	[C46H84NO9PNa]+	C46H84NO9P_[M+Na]+	1.85667e+06	2361180	15754.4	48498.7	298969	83762.4	9810.7	14632	764332		19182.2	2.49311e+06	3.09882e+06	6604.44	14616	16071.8	53857			8899	1.38964e+06			96602.3	15705.3		19480	20303.6	49399.8	8504.07		60603.2		15992.7			36342		13194		11206.1
873	770	495.043	489.682	504.423	848.578	493935	[C46H84NO9PNa]+	C46H84NO9P_[M+Na]+	1821272	3.01801e+06	20551.9	42115.5	217688	63999			672851		38077.8	2.49311e+06	3.84188e+06		12305.7	14887.8	28213.1				1.60905e+06			102402				26997.7	24244.5			41485.9		19076.1			16102.7		17896.3
874	771	462.614	457.091	470.601	848.578	311661	[C46H84NO9PNa]+	C46H84NO9P_[M+Na]+	1.48842e+06	2011822	17992.9	35553.4	183900	47443.7		14632	491506		18577.8	1.66812e+06	2.96734e+06			11942.5	10875.3			8899	1.15754e+06			77540.1			10892.6	23242.8	16008.2			43151.8		10624.2					9777.01
875	772	592.676	585.12	596.715	848.616	1.56549e+06	[C49H87NO8P]+	C49H83O8P_[M+NH4]+; C49H86NO8P_[M+H]+	873592	631037	1.29776e+06	1.07219e+06	993058	933494	2.12995e+06	1.99545e+06	1051709	2.29544e+06	1827112	998233	857600	1052247	540734	1.02277e+06	1.04811e+06	780714	900102	583803	837682	811692	904304	569478	906042	1491230	1.41924e+06	806174	946299	1.35902e+06	1.22878e+06	512609	1.1714e+06	363123	540694	1.81312e+06	555048	1.29963e+06	687622	774648	2.98331e+06
876	773	237.067	223.109	250.794	848.628	425121	[C46H90NO10S]+	C46H91NO11S_[M+H-H2O]+	307506	438239	369338	345896	381168	273927	354461	378489	415722	463796	475283	523726	505452	522028	220833	295229	301445	249780	284834	269091	331107	501303	285809	310305	332316	352613	373755	362312	351986	360568	333382	450064	419848	298854	263316	488051	430699	346726	274076	256543	295056
877	773	224.115	223.109	250.794	848.628	425121	[C46H90NO10S]+	C46H91NO11S_[M+H-H2O]+	175019	162735	164922	173499	155152	151798	167109	168307	75300.8	165657	161212	177025	174729	164927	163720	186483	149464	169011	161824	155485	151126	156529	159957	160225	166278	161188	169982	156407	155864	152800	159074	169630	155123	164871	160733	169771	168748	180937	158828	166586	173839
878	774	661.796	659.219	668.331	848.638	270367	[C46H91NO10P]+	C46H87O10P_[M+NH4]+; C46H90NO10P_[M+H]+; C46H92NO11P_[M+H-H2O]+	77157.3	172695	349367	258798	291995	156600	383832	229677	183316	128541	197556	171905	118101	155371	181376	202677	199939	349221	296026	232084	179787	170810	212398	343278	355443	159122	258498	219835	258049	278987	354187	177261	235816	240370	199821	285241	339736	321344	215816	174976	258109
879	775	611.713	601.358	617.445	848.65	11661178	[C48H92NO7PNa]+	C48H92NO7P_[M+Na]+	3.42328e+06	5474206	13839792	10439461	16772001	6637136	18354818	15112161	8984985	12768420	5.93614e+06	12989355	6982469	9693814	6887130	13740075	6190014	8754152	8414854	5.46213e+06	6743883	6.5222e+06	9007096	8331505	15713281	10591842	14919316	12142484	11528756	10323065	17312056	3.60255e+06	16194049	4596287	5028903	17971728	16138954	9725279	9016300	3.87054e+06	18623706
880	776	611.713	601.358	617.445	848.653	11661178	[C50H91NO7P]+	C50H92NO8P_[M+H-H2O]+; C50H90NO7P_[M+H]+	3.42328e+06	5474206	13839792	10439461	16772001	6637136	18354818	15112161	8984985	12768420	5.93614e+06	12989355	6982469	9693814	6887130	13740075	6190014	8754152	8414854	5.46213e+06	6743883	6.5222e+06	9007096	8331505	15713281	10591842	14919316	12142484	11528756	10323065	17312056	3.60255e+06	16194049	4596287	5028903	17971728	16138954	9725279	9016300	3.87054e+06	18623706
881	777	636.255	624.108	649.763	848.65	4.76501e+06	[C48H92NO7PNa]+	C48H92NO7P_[M+Na]+	1522203	2.80802e+06	5.4853e+06	3.82448e+06	6785483	2.66527e+06	7757167	4380536	6.08476e+06	10553572	5.79863e+06	4998727	4820465	8554113	2.01744e+06	3.49901e+06	2.02429e+06	4446277	2.36995e+06	3.09145e+06	2.02145e+06	4.03143e+06	4.28805e+06	4752583	4288758	3.17489e+06	4447114	2291977	4439724	4086429	7.57413e+06	2102473	5223592	1.84945e+06	1.87066e+06	4988682	8.37418e+06	5712527	4.17304e+06	2934901	7191857
882	777	647.915	624.108	649.763	848.65	4.76501e+06	[C48H92NO7PNa]+	C48H92NO7P_[M+Na]+	147250	330352	605217	373134	626612	357826	679803	398511	582926	786308	397849	284132	332494	400321	262841	518621	433498	465312	324046	298743	445802	350016	472778	469068	608369	436079	417050	219448	448295	690274	747791	165494	578907	263978	325797	386105	567382	353453	541785	190375	581937
883	778	636.255	624.108	649.763	848.653	4.76501e+06	[C50H91NO7P]+	C50H92NO8P_[M+H-H2O]+; C50H90NO7P_[M+H]+	1522203	2.80802e+06	5.4853e+06	3.82448e+06	6785483	2.66527e+06	7757167	4380536	6.08476e+06	10553572	5.79863e+06	4998727	4820465	8554113	2.01744e+06	3.49901e+06	2.02429e+06	4446277	2.36995e+06	3.09145e+06	2.02145e+06	4.03143e+06	4.28805e+06	4752583	4288758	3.17489e+06	4447114	2291977	4439724	4086429	7.57413e+06	2102473	5223592	1.84945e+06	1.87066e+06	4988682	8.37418e+06	5712527	4.17304e+06	2934901	7191857
884	778	647.915	624.108	649.763	848.653	4.76501e+06	[C50H91NO7P]+	C50H92NO8P_[M+H-H2O]+; C50H90NO7P_[M+H]+	147250	330352	605217	373134	626612	357826	679803	398511	582926	786308	397849	284132	332494	400321	262841	518621	433498	465312	324046	298743	445802	350016	472778	469068	608369	436079	417050	219448	448295	690274	747791	165494	578907	263978	325797	386105	567382	353453	541785	190375	581937
885	779	771.264	768.977	776.199	848.77	703559232	[C53H102NO6]+	C53H98O6_[M+NH4]+	771282752	758100544	487996768	473814688	650336448	531495520	572089216	491010400	642974464	781971392	543530880	770480000	1046062080	553464192	399226464	363870496	321227040	561752000	361473824	258925184	374484544	435713888	307677952	436163456	352452864	209605456	449484224	740583104	486888864	583913344	300922848	585843968	306111456	402263296	619132608	376954912	424242880	569846336	445146112	744331584	477144736
886	780	665.748	657.212	678.532	849.682	1402872	[C48H95N2O6PNa]+	C48H95N2O6P_[M+Na]+	345589	1.23333e+06	1.40032e+06	664655	613310	934203	961803	827605	1.4849e+06	2.53822e+06	1292502	669516	794860	1.39536e+06	544633	1.88598e+06	741966	896383	572959	1.60746e+06	811712	930489	763497	584612	563151	617740	1.50358e+06	717753	803716	870993	1.23094e+06	446216	542359	617020	542529	1.5766e+06	548925	573484	976942	938978	1.43373e+06
887	781	665.748	657.212	678.532	849.681	1402872	[C51H93O9]+	C51H94O10_[M+H-H2O]+	345589	1.23333e+06	1.40032e+06	664655	613310	934203	961803	827605	1.4849e+06	2.53822e+06	1292502	669516	794860	1.39536e+06	544633	1.88598e+06	741966	896383	572959	1.60746e+06	811712	930489	763497	584612	563151	617740	1.50358e+06	717753	803716	870993	1.23094e+06	446216	542359	617020	542529	1.5766e+06	548925	573484	976942	938978	1.43373e+06
888	782	599.888	596.216	615.705	850.571	2.68787e+06	[C44H84NO12S]+	C44H80O12S_[M+NH4]+	2342361	1.74097e+06	2.33166e+06	2.5753e+06	2233162	2.10483e+06	1.74761e+06	2244799	1.7218e+06	1.88716e+06	1.86793e+06	2048742	2.8398e+06	1.65356e+06	1.93538e+06	2.38017e+06	1.4435e+06	2.36735e+06	2.02692e+06	1.48405e+06	1.44337e+06	2.4572e+06	2.55776e+06	1.22446e+06	1.88512e+06	1.9035e+06	1.91914e+06	2485106	1.76182e+06	2.02629e+06	1.04318e+06	2.74365e+06	2.03804e+06	2.29555e+06	2.07774e+06	1.83914e+06	979871	1.7517e+06	1.68431e+06	2.2191e+06	2.04362e+06
889	782	612.618	596.216	615.705	850.571	2.68787e+06	[C44H84NO12S]+	C44H80O12S_[M+NH4]+	291681	297937	569437	410258	444215	289618	280740	363211	346660	676765	408922	282359	405747	186664	220912	394126	220600	418750	218316	116306	168288	352240	266272	224557	285344	341721	248669	442555	256258	331929	161785	275436	255217	249775	239958	280673	117094	286965	221069	211918	257529
890	783	492.204	478.136	506.717	850.593	927029	[C46H86NO9PNa]+	C46H86NO9P_[M+Na]+	3.42395e+06	7033547	47819.3	179033	374811	96126.7	28344.5	41978.5	2.70689e+06	40364	70881.8	5.45779e+06	11459015	72055.8	38258	26654.4	53756.9		15816.9		5522053			149498	23116.6	12771.2	37431.4	37693.2	79616.5	46958.3	20590.7	89797.6		14799.5		18753.9		17415.2	32318.3	12287.7	20213.6
891	784	492.204	478.136	506.717	850.596	927029	[C48H85NO9P]+	C48H86NO10P_[M+H-H2O]+; C48H84NO9P_[M+H]+	3.42395e+06	7033547	47819.3	179033	374811	96126.7	28344.5	41978.5	2.70689e+06	40364	70881.8	5.45779e+06	11459015	72055.8	38258	26654.4	53756.9		15816.9		5522053			149498	23116.6	12771.2	37431.4	37693.2	79616.5	46958.3	20590.7	89797.6		14799.5		18753.9		17415.2	32318.3	12287.7	20213.6
892	787	457.151	445.241	472.398	850.593	613682	[C46H86NO9PNa]+	C46H86NO9P_[M+Na]+	3.20533e+06	5900713	34889.5	93524.6	276954	76847.7	12022.7	32379.6	1.69071e+06	17949.4	43725.8	4.21525e+06	9115849	9662.81	15659.8	20169.4	38677.2	9802.01	10176		4.7397e+06			122650	14058.3	9804.08	27712.1	19852.6	42666.3	26662.2		81064.2	10408.4	16352.5		9487.21		9846.6	16731.4	13837.3	14357.8
893	788	457.151	445.241	472.398	850.596	613682	[C48H85NO9P]+	C48H86NO10P_[M+H-H2O]+; C48H84NO9P_[M+H]+	3.20533e+06	5900713	34889.5	93524.6	276954	76847.7	12022.7	32379.6	1.69071e+06	17949.4	43725.8	4.21525e+06	9115849	9662.81	15659.8	20169.4	38677.2	9802.01	10176		4.7397e+06			122650	14058.3	9804.08	27712.1	19852.6	42666.3	26662.2		81064.2	10408.4	16352.5		9487.21		9846.6	16731.4	13837.3	14357.8
894	789	225.051	214.558	234.379	850.593	387742	[C46H86NO9PNa]+	C46H86NO9P_[M+Na]+	218820	467236	333993	319585	449745	400881	378991	369262	492447	502140	428032	461884	558479	343930	199228	291218	242582	230304	209711	268757	414096	528229	329935	368845	291437	348608	327576	323523	266086	353080	273861	305437	409890	335351	328224	534331	487854	370053	262675	321284	378808
895	790	192.574	181.441	210.468	850.607	317555	[C45H88NO11S]+	C45H87NO11S_[M+H]+	232216	404168	322611	274103	367018	236983	317876	354482	354364	450276	394546	405647	512914	405212	177704	247147	241687	210454	191094	217267	268719	428296	236913	303298	247079	315944	296374	298377	257138	277685	258122	277384	383628	235237	205776	390460	370175	310201	234462	237417	237688
896	791	695.436	692.437	700.471	850.653	264982	[C46H93NO10P]+	C46H89O10P_[M+NH4]+	46183.9	138723	348682	263819	343584	264054	455929	315532	239184	364524	304668	194075	101442	195067	230893	279789	258641	329437	302248	272606	188804	260002	345520	208502	355230	321277	323242	241748	251407	471848	303261	210602	405477	169397	180759	505231	353884	306725	216055	155394	299804
897	792	688.203	686.113	693.64	850.674	330559	[C48H93NO9Na]+	C48H93NO9_[M+Na]+	177390	383082	634991	322823	274684	596322	704574	677681	430484	594136	586257	241174	286979	316028	248032	393368	332990	239021	340542	217691	196073	191218	300337	289640	289902	418977	347250	520632	363083	299320	277849	306014	317941	362496	307138	462809	420936	442907	281657	331571	387066
898	793	775.835	773.497	780.719	850.786	549373952	[C53H104NO6]+	C53H100O6_[M+NH4]+	510641696	377639872	332789408	380657728	503928832	444420256	392064352	502206272	446732256	550748672	481293664	683635968	813063552	318754176	317288416	267144608	250129712	484229920	338616704	273492160	235606688	355592864	304717376	379725888	298724832	164147584	335529504	584327296	425375424	286298080	247171728	517074880	253800240	353284512	453312128	210934896	408453984	464849920	338044160	494820640	285103200
899	794	215.682	193.08	215.902	851.58	109055	[C48H84O10P]+	C48H83O10P_[M+H]+	51186.9	71684.2	72317.1	52565.5	55926	64410.7	43893.7	73590.8	73101.1	76126.6	76495.9	71262.3	72927.8	63564	41191.6	43947.8	46145.3	39345	39167.9	27725.3	39246.5	45455	28660.9	55411.7	28500.2	34045.2	38843.1	40890.9	34533.1	39938.8	37806.1	49113	43353.8	44308.4	33198.7	99612.9	69979	44359.6	58441.1	47150	46310.4
900	794	203.291	193.08	215.902	851.58	109055	[C48H84O10P]+	C48H83O10P_[M+H]+	54280	109198	110741	105993	108003	91696.3	86377.9	124191	141353	156642	148665	179094	151657	94159.1	62785	78760.9	79789.3	58265.8	51234.6	86865.9	115329	137035	83725	101534	67868.2	95098.5	84801.1	85443.6	78295.8	92415.9	73867	64857.6	110688	84978.5	84701.9	157269	125680	103278	68120	77826.9	89851.1
901	795	698.946	691.485	707.19	851.698	533266	[C48H97N2O6PNa]+	C48H97N2O6P_[M+Na]+	235146	276271	871130	548808	492333	613022	894986	635939	851367	1.68246e+06	1.11684e+06	229050	141345	707546	428929	584664	603452	490351	392550	678952	266563	1.21304e+06	741593	386036	463818	717752	656379	427716	606224	658480	630586	414129	594187	414626	363201	1.11527e+06	550594	493116	679894	425545	1123646
902	796	698.946	691.485	707.19	851.697	533266	[C51H95O9]+	C51H96O10_[M+H-H2O]+	235146	276271	871130	548808	492333	613022	894986	635939	851367	1.68246e+06	1.11684e+06	229050	141345	707546	428929	584664	603452	490351	392550	678952	266563	1.21304e+06	741593	386036	463818	717752	656379	427716	606224	658480	630586	414129	594187	414626	363201	1.11527e+06	550594	493116	679894	425545	1123646
903	797	350.333	337.398	361.491	852.536	225177	[C44H80NO11PNa]+	C44H80NO11P_[M+Na]+	1.63671e+06	3.67348e+06			64682.9				1.21168e+06		17886	3590341	1.63602e+06								772954			55620.5					19121.4			12104.6
904	798	501.365	495.775	515.587	852.551	350744	[C48H80NO8PNa]+	C48H80NO8P_[M+Na]+	136544	182340	309690	271198	559332	337519	511613	369515	230700	619660	616683	191772	107637	677544	186047	218526	405012	148363	232083	306642	326013	290686	330140	248950	480307	668013	517015	458404	331734	412535	396635	249868	730980	230512	223551	606196	301069	267828	307860	170030	714015
905	799	501.365	495.775	515.587	852.554	326718	[C50H79NO8P]+	C50H78NO8P_[M+H]+	136544	182340	309690	271198	559332	337519	511613	369515	230700	619660	616683	191772	107637	677544	186047	218526	405012	148363	232083	306642	326013	290686	330140	248950	480307	668013	517015	458404	331734	412535	396635	249868	730980	230512	223551	606196	301069	267828	307860	170030	714015
906	800	489.339	485.452	496.669	852.56	3.2688e+06	[C43H83NO13P]+	C43H79O13P_[M+NH4]+	4.13562e+06	5926662	3.98371e+06	2.39864e+06	5.31869e+06	3.06367e+06	4.57361e+06	5842488	5.44444e+06	8873981	6.58595e+06	3859896	7826125	1.19488e+06	2.71463e+06	2.38225e+06	2.63217e+06	1.9471e+06	3.15452e+06	1.62276e+06	2.01595e+06	1.98087e+06	2.01403e+06	1.46538e+06	1771177	2.03146e+06	2.14283e+06	6.67676e+06	2.4859e+06	3366620	2.72429e+06	2453214	2784702	1.01068e+06	1.81432e+06	4334740	2.42012e+06	8761869	1.73197e+06	3.08519e+06	2.33148e+06
907	801	623.727	621.189	630.522	852.587	478769	[C44H86NO12S]+	C44H85NO12S_[M+H]+; C44H82O12S_[M+NH4]+	311250	564177	527766	465164	482625	281595	598383	579662	305247	862795	528209	303069	401760	170854	206562	465819	401516	581155	332041	98525.9	326778	479340	243544	224946	354946	339732	352221	570698	277958	530581	219902	325417	460735	152602	187505	525869	230024	525064	192409	209973	499501
908	802	520.379	500.12	525.456	852.609	605091	[C46H88NO9PNa]+	C46H88NO9P_[M+Na]+	3406159	3.58469e+06		53795.2	570990	64768.2		46117.4	728202		52849.6	2.5037e+06	4.01374e+06			36088.3	52535.2				1.19932e+06			65939		68188.6						119274		23176
[truncated: 523 more rows]
[truncated: 244 more columns]

## Sheet: SOI_Quantification_negative
Qidx	SOIidx	rtmed	start	end	mass	MaxInt	formula	anot	10	100	101	102	103	104	105	106	107	108	109	11	110	114	115	116	117	118	119	12	120	121	122	123	124	125	126	127	128	129	13	130	131	132	133	134	135	136	137	138	139
[truncated: 888 more rows]
[truncated: 243 more columns]
