# Supplementary material for: Untargeted lipidomic analysis of metabolic dysfunction-associated steatohepatitis in women with morbid obesity
Source: PLoS One. 2025 Mar 4;20(3):e0318557. doi: 10.1371/journal.pone.0318557 (PMC11878907; doi:10.1371/journal.pone.0318557)
Supplement: S2 Table — Data from significant lipid metabolites concentration expressed in the Log2FC, mean and SD. One-way ANOVA test was used to identify significant differences (adjusted p-value < 0.05 was considered significant). (XLSX) [file pone.0318557.s002.xlsx]

## Sheet: Hoja1
S2 Table. Log2 fold change (FC), mean and standard deviation (SD) of each lipid specie from the normal liver (NL) and metabolic dysfunction-associated steatotic liver disease (MASLD) groups, and adjusted p-values.
Family		Name	log2FC (MASLD vs NL)	MEAN_MASLD	SD_MASLD	MEAN_NL	SD_NL	adjusted p-value
Ceramides (Cer)		Cer (41:0;O2)	0.79	373851	292593	216419	150654	5.500e-04
		Cer (42:0;O2)	0.88	934170	739584	507100	305116	7.000e-05
Triacylglycerols (TG)		TG (40:1)	1.18	665622	912779	293048	286310	2.960e-03
		TG (42:2)	0.86	1.75199e+06	2.39255e+06	966768	1.32286e+06	4.350e-03
		TG (42:1)	1.03	6.70465e+06	8.93791e+06	3.28721e+06	3.75351e+06	1.410e-03
		TG (44:1)	0.97	2.56015e+07	2.79709e+07	1.30397e+07	1.42047e+07	3.800e-04
		TG (46:4)	0.8	828698	884987	476070	515894	2.080e-03
		TG (46:1)	1.01	5.2092e+07	4.45363e+07	2.59313e+07	3.09534e+07	2.000e-05
		TG (48:6)	1.23	634291	1.18057e+06	270962	428294	3.970e-03
		TG (48:1)	0.85	1.19687e+08	6.87891e+07	6.62505e+07	4.36171e+07	<0.0001
		TG (54:1)	0.85	1.32042e+07	7.80306e+06	7.3434e+06	5.35997e+06	<0.0001
Phospholipids	Phosphatidylcholines (PC)	PC (34:5)	0.85	350752	448564	193933	241538	6.840e-03
		PC (32:1)	1.04	1.07977e+07	1.1078e+07	5.23704e+06	5.19928e+06	5.500e-04
		PC (38:3)	0.8	5.45227e+07	3.52958e+07	3.12724e+07	2.24134e+07	1.400e-04
	Phosphoethanolamines (PE)	PE (O-38:4)	0.59	539181	406179	359069	268247	1.604e-02
		PE (38:4)	0.62	80867.1	54233.2	52560.6	42479	9.700e-04
		PE (38:3)	0.75	1.06912e+06	644835	636650	466920	1.100e-04
	Phosphatidylinositols (PI)	PI (32:1)	0.72	854477	655957	520550	413296	7.600e-04
		PI (32:0)	0.71	396337	296448	242516	177990	3.530e-03
Data from significant lipid metabolites concentration expressed in the Log2FC, mean and SD. One-way ANOVA test was used to identify significant differences (adjusted p-value <0.05 was considered significant)
