# Supplementary material for: Untargeted lipidomic analysis of metabolic dysfunction-associated steatohepatitis in women with morbid obesity
Source: PLoS One. 2025 Mar 4;20(3):e0318557. doi: 10.1371/journal.pone.0318557 (PMC11878907; doi:10.1371/journal.pone.0318557)
Supplement: S3 Table — Data from significant lipid metabolites concentration expressed in the Log2FC, mean and SD. One-way ANOVA test was used to identify significant differences (adjusted p-value < 0.05 was considered significant). (XLSX) [file pone.0318557.s003.xlsx]

## Sheet: Hoja1
S3 Table. Log2 fold change (FC), mean and standard deviation (SD) of each lipid specie from the normal liver (NL) and simple steatosis (SS) groups, and adjusted p-values.
Family		Name	log2FC (SS vs NL)	MEAN_SS	SD_SS	MEAN_NL	SD_NL	adjusted p-value
Ceramides (Cer)		Cer (41:0;O2)	0.73	359669	331657	216419	150654	3.202e-02
		Cer (42:0;O2)	0.77	865861	750829	507100	305116	1.375e-02
Acylglycerols	Diacylglycerols (DG)	DG (36:4)	0.76	578401	321459	341031	131999	2.900e-04
		DG (36:2)	0.72	7.25567e+06	3.89734e+06	4.41252e+06	2.09533e+06	9.200e-04
	Triacylglycerols (TG)	TG (40:1)	1.18	662264	1.08289e+06	293048	286310	3.506e-02
		TG (42:1)	1.18	7.45327e+06	1.18423e+07	3.28721e+06	3.75351e+06	1.716e-02
		TG (42:2)	0.95	1.86761e+06	3.08426e+06	966768	1.32286e+06	3.694e-02
		TG (44:1)	1.09	2.76988e+07	3.66034e+07	1.30397e+07	1.42047e+07	1.916e-02
		TG (46:1)	0.98	5.1059e+07	4.96685e+07	2.59313e+07	3.09534e+07	5.500e-03
		TG (46:2)	0.73	4.0775e+07	3.78775e+07	2.46106e+07	2.87844e+07	1.964e-02
		TG (46:4)	0.87	871559	1.04483e+06	476070	515894	1.869e-02
		TG (48:1)	0.79	1.14783e+08	6.93765e+07	6.62505e+07	4.36171e+07	1.090e-03
		TG (48:2)	0.72	161085106	1.03573e+08	9.81337e+07	7.4339e+07	4.370e-03
		TG (48:6)	1.46	744875	1.60273e+06	270962	428294	2.136e-02
		TG (49:1)	0.74	2.59033e+07	1.31677e+07	1.54785e+07	7.50278e+06	2.900e-04
		TG (50:6)	0.65	2.14798e+06	1.76589e+06	1.3666e+06	1.27693e+06	2.247e-02
		TG (51:1)	0.71	4.60331e+07	2.02771e+07	2.82205e+07	1.34356e+07	1.500e-04
		TG (51:2)	0.59	7.34965e+07	2.97562e+07	4.87622e+07	1.94233e+07	2.900e-04
		TG (52:7)	0.63	4.107e+06	2.70064e+06	2.65513e+06	1.96376e+06	1.716e-02
		TG (53:1)	0.73	9.59579e+06	4.93073e+06	5.77637e+06	2.99072e+06	1.600e-04
		TG (54:1)	0.8	1.27484e+07	8.0958e+06	7.3434e+06	5.35997e+06	1.230e-03
		TG (54:2)	0.6	4.02668e+08	1.28484e+08	2.65487e+08	1.1225e+08	5.000e-05
Phospholipids	Phosphatidylcholines (PC)	PC (32:1)	0.88	9.6278e+06	1.11835e+07	5.23704e+06	5.19928e+06	2.487e-02
	Phosphoethanolamines (PE)	PE (38:3)	0.65	995805	712986	636650	466920	3.805e-02
		PE (40:6)	0.61	1.88066e+07	8.5988e+06	1.23516e+07	6.23695e+06	4.600e-04
	Phosphatidylinositols (PI)	PI (32:0)	0.66	383481	310464	242516	177990	4.909e-02
		PI (32:1)	0.63	804454	720221	520550	413296	3.805e-02
Data from significant lipid metabolites concentration expressed in the Log2FC, mean and SD. One-way ANOVA test was used to identify significant differences (adjusted p-value <0.05 was considered significant)
