# Supplementary material for: Untargeted lipidomic analysis of metabolic dysfunction-associated steatohepatitis in women with morbid obesity
Source: PLoS One. 2025 Mar 4;20(3):e0318557. doi: 10.1371/journal.pone.0318557 (PMC11878907; doi:10.1371/journal.pone.0318557)
Supplement: S4 Table — Data from significant lipid metabolites concentration expressed in the Log2FC, mean and SD. One-way ANOVA test was used to identify significant differences (adjusted p-value < 0.05 was considered significant). (XLSX) [file pone.0318557.s004.xlsx]

## Sheet: Hoja1
S4 Table. Log2 fold change (FC), mean and standard deviation (SD) of each lipid specie from the normal liver (NL) and metabolic dysfunction-associated steatohepatitis (MASH) groups, and adjusted p-values.
Family		Name	log2FC (MASH vs NL)	MEAN_MASH	SD_MASH	MEAN_NL	SD_NL	adjusted p-value
Ceramides (Cer)		Cer (41:0;O2)	0.82	382631	266877	216419	150654	1.700e-04
		Cer (42:0;O2)	0.95	976457	732945	507100	305116	2.000e-05
Bile acids		Deoxycholic acid	0.74	62085.8	68618.6	37168.9	35587.9	1.761e-02
Acylglycerols	Diacylglycerols (DG)	DG (36:0)	-0.84	1.12885e+07	14342783	2.01451e+07	1.41664e+07	8.540e-03
	Triacylglycerols (TG)	TG (40:1)	1.19	667701	795146	293048	286310	2.210e-03
		TG (42:1)	0.92	6.24121e+06	6.55339e+06	3.28721e+06	3.75351e+06	2.090e-03
		TG (42:2)	0.8	1.68042e+06	1.85324e+06	966768	1.32286e+06	5.730e-03
		TG (44:1)	0.9	2.43031e+07	2.10334e+07	1.30397e+07	1.42047e+07	1.700e-04
		TG (46:1)	1.02	5.27314e+07	4.1279e+07	2.59313e+07	3.09534e+07	1.000e-05
		TG (46:2)	0.78	4.23639e+07	3.17816e+07	2.46106e+07	2.87844e+07	6.000e-05
		TG (48:1)	0.89	1.22723e+08	6.85796e+07	6.62505e+07	4.36171e+07	<0.0001
		TG (48:2)	0.78	1.68099e+08	8.95551e+07	9.81337e+07	7.4339e+07	1.000e-05
		TG (48:6)	1.06	565176	815254	270962	428294	8.130e-03
		TG (54:1)	0.88	1.34864e+07	7.64192e+06	7.3434e+06	5.35997e+06	<0.0001
		TG (54:5;O)	0.92	1.58638e+06	1.946e+06	837342	1.29782e+06	1.376e-02
Phospholipids	Phosphatidylcholines (PC)	PC (32:1)	1.14	1.15219e+07	1.10033e+07	5.23704e+06	5.19928e+06	3.100e-04
		PC (32:2)	0.9	3.56461e+07	3.23128e+07	1.91183e+07	18946085	3.100e-04
		PC (34:3)	0.65	2.47882e+06	1.41273e+06	1.57587e+06	1.10295e+06	2.300e-04
		PC (34:5)	1.03	395517	515568	193933	241538	3.120e-03
		PC (36:6)	0.6	494540	307428	325922	210709	2.400e-03
		PC (38:3)	0.94	5.98049e+07	3.56142e+07	3.12724e+07	2.24134e+07	1.000e-05
	Phosphoethanolamines (PE)	PE (36:3)	0.6	276747	133748	182828	128026	4.000e-05
		PE (38:3)	0.81	1.11495e+06	597359	636650	466920	1.000e-05
		PE (38:4)	0.69	84700.3	51540.1	52560.6	42479	5.000e-05
		PE (O-38:4)	0.75	604919	418017	359069	268247	1.560e-03
	Phosphatidylinositols (PI)	PI (32:0)	0.74	404371	288582	242516	177990	2.020e-03
		PI (32:1)	0.77	885741	613954	520550	413296	2.300e-04
		PI (36:3)	0.65	1.21778e+06	594431	774618	469451	4.000e-05
	Lysophosphatidylinositols (LPI)	LPI (16:0)	0.75	96934.3	146096	57666.6	115282	1.204e-02
		LPI (20:3)	0.64	76326.9	34288.9	48833.2	21786.4	1.000e-05
Data from significant lipid metabolites concentration expressed in the Log2FC, mean and SD. One-way ANOVA test was used to identify significant differences (adjusted p-value <0.05 was considered significant)
Negative log2FC
