# Supplementary material for: Untargeted lipidomic analysis of metabolic dysfunction-associated steatohepatitis in women with morbid obesity
Source: PLoS One. 2025 Mar 4;20(3):e0318557. doi: 10.1371/journal.pone.0318557 (PMC11878907; doi:10.1371/journal.pone.0318557)
Supplement: S5 Table — Data from significant lipid metabolites concentration expressed in the Log2FC, mean and SD. One-way ANOVA test was used to identify significant differences (adjusted p-value < 0.05 was considered significant). (XLSX) [file pone.0318557.s005.xlsx]

## Sheet: Hoja1
S5 Table. Log2 fold change (FC), mean and standard deviation (SD) of each lipid specie from the simple steatosis (SS) and metabolic dysfunction-associated steatohepatitis (MASH) groups, and adjusted p-values.
Family		Name	log2FC (MASH vs SS)	MEAN_MASH	SD_MASH	MEAN_SS	SD_SS	adjusted p-value
Diacylglycerols (DG)		DG (36:0)	-0.85	1.12885e+07	14342783	2.03944e+07	1.37748e+07	1.493e-02
Fatty acid		9-HODE	0.83	1.49137e+06	1.78968e+06	841068	1.35673e+06	2.981e-02
Phospholipids	Phosphatidylcholines (PC)	PC (34:2;O)	1.55	2.14228e+06	4.63977e+06	730078	2.17844e+06	3.570e-02
		PC (36:3;O)	1.41	543495	1.14526e+06	204838	584956	4.461e-02
		PC (36:2;O)	1.68	957559	2.15582e+06	298501	926440	2.526e-02
	Phosphoethanolamines (PE)	PE (P-34:3)	0.61	1.0036e+06	720824	658390	460175	8.220e-03
		PE (O-36:3)	0.61	7.1908e+06	5.6112e+06	4.70003e+06	3.49021e+06	3.367e-02
	Lysophosphatidylinositols (LPI)	LPI (16:0)	0.88	96934.3	146096	52811.3	50672.5	4.735e-02
Data from significant lipid metabolites concentration expressed in the Log2FC, mean and SD. One-way ANOVA test was used to identify significant differences (adjusted p-value <0.05 was considered significant)
Negative log2FC
