# Supplementary material for: Untargeted lipidomic analysis of metabolic dysfunction-associated steatohepatitis in women with morbid obesity
Source: PLoS One. 2025 Mar 4;20(3):e0318557. doi: 10.1371/journal.pone.0318557 (PMC11878907; doi:10.1371/journal.pone.0318557)
Supplement: S6 Table — Data from significant lipid metabolites concentration expressed in the Log2FC. One-way ANOVA test was used to identify significant differences (adjusted p-value < 0.05 was considered significant). (XLSX) [file pone.0318557.s006.xlsx]

## Sheet: Sheet1
S6 Table. Log2 fold change (FC) of the overlaps of lipid metabolites between the study groups and those significant metabolites that appear exclusively in a single group (unique).
Qidx	LOG2FC_MASLD_vs_NL	LOG2FC_SS_vs_NL	LOG2FC_MASH_vs_NL	LOG2FC_MASH_vs_SS	ID	Overlap
289	0.75	0.65	0.81		PE (38:3)	NLvsMASLD_overlap_NvsSS
386	0.72	0.63	0.77		PI (32:1)	NLvsMASLD_overlap_NvsSS
400	0.71	0.66	0.74		PI (32:0)	NLvsMASLD_overlap_NvsSS
84	0.79	0.73	0.82		Cer (41:0;O2)	NLvsMASLD_overlap_NvsSS
102	0.88	0.77	0.95		Cer (42:0;O)	NLvsMASLD_overlap_NvsSS
194	1.18	1.18	1.19		TG (40:1)	NLvsMASLD_overlap_NvsSS
253	0.86	0.95	0.8		TG (42:2)	NLvsMASLD_overlap_NvsSS
258	1.03	1.18	0.92		TG (42:1)	NLvsMASLD_overlap_NvsSS
357	0.97	1.09	0.9		TG (44:1)	NLvsMASLD_overlap_NvsSS
467	0.8	0.87			TG (46:4)	NLvsMASLD_overlap_NvsSS
501	1.01	0.98	1.02		TG (46:1)	NLvsMASLD_overlap_NvsSS
622	1.23	1.46	1.06		TG (48:6)	NLvsMASLD_overlap_NvsSS
711	0.85	0.79	0.89		TG (48:1)	NLvsMASLD_overlap_NvsSS
1154	0.85	0.8	0.88		TG (54:1)	NLvsMASLD_overlap_NvsSS
1365	1.04	0.88	1.14		PC (32:1)	NLvsMASLD_overlap_NvsSS
257	0.59		0.75		PE (O-38:4)	NLvsMASLD_overlap_NLvsMASH
284	0.62		0.69		PE (38:4)	NLvsMASLD_overlap_NLvsMASH
289	0.75	0.65	0.81		PE (38:3)	NLvsMASLD_overlap_NLvsMASH
386	0.72	0.63	0.77		PI (32:1)	NLvsMASLD_overlap_NLvsMASH
400	0.71	0.66	0.74		PI (32:0)	NLvsMASLD_overlap_NLvsMASH
84	0.79	0.73	0.82		Cer (41:0;O2)	NLvsMASLD_overlap_NLvsMASH
102	0.88	0.77	0.95		Cer (42:0;O)	NLvsMASLD_overlap_NLvsMASH
194	1.18	1.18	1.19		TG (40:1)	NLvsMASLD_overlap_NLvsMASH
253	0.86	0.95	0.8		TG (42:2)	NLvsMASLD_overlap_NLvsMASH
258	1.03	1.18	0.92		TG (42:1)	NLvsMASLD_overlap_NLvsMASH
308	0.85		1.03		PC (34:5)	NLvsMASLD_overlap_NLvsMASH
357	0.97	1.09	0.9		TG (44:1)	NLvsMASLD_overlap_NLvsMASH
501	1.01	0.98	1.02		TG (46:1)	NLvsMASLD_overlap_NLvsMASH
622	1.23	1.46	1.06		TG (48:6)	NLvsMASLD_overlap_NLvsMASH
711	0.85	0.79	0.89		TG (48:1)	NLvsMASLD_overlap_NLvsMASH
1154	0.85	0.8	0.88		TG (54:1)	NLvsMASLD_overlap_NLvsMASH
1365	1.04	0.88	1.14		PC (32:1)	NLvsMASLD_overlap_NLvsMASH
1423	0.8		0.94		PC (38:3)	NLvsMASLD_overlap_NLvsMASH
70		0.72			DG (36:2)	NLvsSS_unique
97		0.76			DG (36:4)	NLvsSS_unique
100		0.63			Cer (42:0;O2)	NLvsSS_unique
481		0.61			PE (40:6)	NLvsSS_unique
801		0.74			TG (49:1)	NLvsSS_unique
836		0.65			TG (50:6)	NLvsSS_unique
966		0.59			TG (51:2)	NLvsSS_unique
978		0.71			TG (51:1)	NLvsSS_unique
991		0.63			TG (52:7)	NLvsSS_unique
1088		0.73			TG (53:1)	NLvsSS_unique
1145		0.6			TG (54:2)	NLvsSS_unique
289	0.75	0.65	0.81		PE (38:3)	NLvsSS_overlap_NLvsMASH
386	0.72	0.63	0.77		PI (32:1)	NLvsSS_overlap_NLvsMASH
400	0.71	0.66	0.74		PI (32:0)	NLvsSS_overlap_NLvsMASH
84	0.79	0.73	0.82		Cer (41:0;O2)	NLvsSS_overlap_NLvsMASH
102	0.88	0.77	0.95		Cer (42:0;O)	NLvsSS_overlap_NLvsMASH
194	1.18	1.18	1.19		TG (40:1)	NLvsSS_overlap_NLvsMASH
253	0.86	0.95	0.8		TG (42:2)	NLvsSS_overlap_NLvsMASH
258	1.03	1.18	0.92		TG (42:1)	NLvsSS_overlap_NLvsMASH
357	0.97	1.09	0.9		TG (44:1)	NLvsSS_overlap_NLvsMASH
486		0.73	0.78		TG (46:2)	NLvsSS_overlap_NLvsMASH
501	1.01	0.98	1.02		TG (46:1)	NLvsSS_overlap_NLvsMASH
622	1.23	1.46	1.06		TG (48:6)	NLvsSS_overlap_NLvsMASH
688		0.72	0.78		TG (48:2)	NLvsSS_overlap_NLvsMASH
711	0.85	0.79	0.89		TG (48:1)	NLvsSS_overlap_NLvsMASH
1154	0.85	0.8	0.88		TG (54:1)	NLvsSS_overlap_NLvsMASH
1365	1.04	0.88	1.14		PC (32:1)	NLvsSS_overlap_NLvsMASH
31			0.74		Deoxycholic acid	NLvsMASH_unique
149			0.64		LPI (20:3)	NLvsMASH_unique
236			0.6		PE (36:3)	NLvsMASH_unique
300			0.65		PC (32:2)	NLvsMASH_unique
455			0.6		PC (36:6)	NLvsMASH_unique
599			1.07		PC (38:6;O)	NLvsMASH_unique
613			0.65		PI (36:3)	NLvsMASH_unique
240			0.9		PC (32:2)	NLvsMASH_unique
1181			0.92		TG (54:5;O)	NLvsMASH_unique
1372			0.79		PC (34:3)	NLvsMASH_unique
129			0.75	0.88	LPI (16:0)	NLvsMASH_overlap_SSvsMASH
194				0.61	PE (P-34:3)	SSvsMASH_unique
222				0.63	PE (O-36:3)	SSvsMASH_unique
435				1.55	PC (34:2;O)	SSvsMASH_unique
547				1.41	PC (36:3;O)	SSvsMASH_unique
560				1.68	PC (36:2;O)	SSvsMASH_unique
173				0.83	CE (9-HODE)	SSvsMASH_unique
